# Supplementary material for: The aging factor EPS8 induces disease-related protein aggregation through RAC signaling hyperactivation
Source: Nat Aging. 2025 Sep 3;5(9):1750–70. doi: 10.1038/s43587-025-00943-w (PMC12443605; doi:10.1038/s43587-025-00943-w)
Supplement: Supplementary file 3 — Supplementary Table 1. Statistical analysis and replicate data of lifespan experiments. [file 43587_2025_943_MOESM3_ESM.xlsx]

## Sheet: Fig. 6
Supplementary Table 1. Statistical analysis and replicate data of lifespan experiments
Figure 6
(exp. 1)
Figure 6f	Strain	Genotype	RNAi	Median Lifespan (Days)	Mean Lifespan +/- s.e.m. (Days)	% change in mean lifespan	Two-sided Log Rank P Value	Total Animals Died/Total
	N2	Wild-type	Empty Vector	16	16.22 ± 0.44			87/96
	N2	Wild-type	csn-6	20	20.56 ± 0.62	26.7571	<0.0001	75/96
	N2	Wild-type	F07A11.4	23	22.16 ± 0.71	36.6215	<0.0001	57/96
	N2	Wild-type	usp-4	20	20.42 ± 0.59	25.894	<0.0001	75/96
	N2	Wild-type	usp-5	17	16.66 ± 0.45	2.7127	0.4589	82/96
	N2	Wild-type	otub-3	16	16.59 ± 0.46	2.28113	0.6532	73/96
	N2	Wild-type	math-33	15	15.31 ± 0.36	-5.61036	0.0552	77/96
	N2	Wild-type	usp-48	17	16.67 ± 0.36	2.77435	0.8363	84/96
(exp. 2)
Figure 6f	Strain	Genotype	RNAi	Median Lifespan (Days)	Mean Lifespan +/- s.e.m. (Days)	% change in mean lifespan	Two-sided Log Rank P Value	Total Animals Died/Total
	N2	Wild-type	Empty Vector	17	16.71 ± 0.36			91/96
	N2	Wild-type	csn-6	18	17.41 ± 0.59	4.18911	0.0297	51/96
	N2	Wild-type	F07A11.4	18	18.34 ± 0.60	9.75464	0.0010	59/96
	N2	Wild-type	usp-4	18	18.05 ± 0.45	8.01915	0.0042	91/96
	N2	Wild-type	usp-5	17	16.14 ± 0.34	-3.41113	0.0804	88/96
	N2	Wild-type	otub-3	17	16.81 ± 0.34	0.598444	0.8801	90/96
	N2	Wild-type	math-33	17	17.01 ± 0.35	1.79533	0.7031	90/96
	N2	Wild-type	usp-48	16	15.36 ± 0.37	-8.07899	0.0016	78/96

## Sheet: Fig. 7
Supplementary Table 1. Statistical analysis and replicate data of lifespan experiments
Figure 7
(exp. 1)
Figure 7i	Strain	Genotype	RNAi	Median Lifespan (Days)	Mean Lifespan +/- s.e.m. (Days)	% change in mean lifespan	Two-sided Log Rank P Value	Total Animals Died/Total
	VDL05	eps-8::3xHA	Empty Vector	22	21.01 ± 0.46			84/96
	VDL05	eps-8::3xHA	usp-4	23	23.27 ± 0.40	10.7568	0.0029	79/96
	VDL06	eps-8(K524R/K583R/K621R)::3xHA	Empty Vector	16	17.51 ± 0.55			94/96
	VDL06	eps-8(K524R/K583R/K621R)::3xHA	usp-4	18	18.24 ± 0.48	4.16905	0.6798	93/96
(exp. 2)
Figure 7i	Strain	Genotype	RNAi	Median Lifespan (Days)	Mean Lifespan +/- s.e.m. (Days)	% change in mean lifespan	Two-sided Log Rank P Value	Total Animals Died/Total
	VDL05	eps-8::3xHA	Empty Vector	21	20.58 ± 0.43			88/96
	VDL05	eps-8::3xHA	usp-4	22	22.21 ± 0.41	7.92031	0.0326	75/96
	VDL06	eps-8(K524R/K583R/K621R)::3xHA	Empty Vector	23	18.49 ± 0.51			94/96
	VDL06	eps-8(K524R/K583R/K621R)::3xHA	usp-4	20	18.18 ± 0.50	-1.67658	0.7190	90/96

## Sheet: Extended Data Fig. 2
Supplementary Table 1. Statistical analysis and replicate data of lifespan experiments
Extended Data Figure 2
(exp. 1)
Extended Data Figure 2c	Strain	Genotype	RNAi	Median Lifespan (Days)	Mean Lifespan +/- s.e.m. (Days)	% change in mean lifespan	Two-sided Log Rank P Value	Total Animals Died/Total
	AM23	rmIs298[F25B3.3p::Q19::CFP]	Empty Vector	16	17.40 ± 0.44			93/96
	AM23	rmIs298[F25B3.3p::Q19::CFP]	eps-8	18	19.41 ± 0.53	11.5517	0.0120	89/96
	AM716	rmIs284[F25B3.3p::Q67::YFP]	Empty Vector	14	14.67 ± 0.44			96/96
	AM716	rmIs284[F25B3.3p::Q67::YFP]	eps-8	17	17.33 ± 0.46	18.1322	0.0003	90/96
(exp. 2)
Extended Data Figure 2c	Strain	Genotype	RNAi	Median Lifespan (Days)	Mean Lifespan +/- s.e.m. (Days)	% change in mean lifespan	Two-sided Log Rank P Value	Total Animals Died/Total
	AM23	rmIs298[F25B3.3p::Q19::CFP]	Empty Vector	15	17.06 ± 0.47			96/96
	AM23	rmIs298[F25B3.3p::Q19::CFP]	eps-8	17	18.49 ± 0.51	8.38218	0.1462	92/96
	AM716	rmIs284[F25B3.3p::Q67::YFP]	Empty Vector	14	15.44 ± 0.43			93/96
	AM716	rmIs284[F25B3.3p::Q67::YFP]	eps-8	16	16.91 ± 0.43	9.52073	0.0348	93/96

## Sheet: Extended Data Fig. 10
Supplementary Table 1. Statistical analysis and replicate data of lifespan experiments
Extended Data Figure 10
(exp. 1)
Extended Data Figure 10b	Strain	Genotype	RNAi	Median Lifespan (Days)	Mean Lifespan +/- s.e.m. (Days)	% change in mean lifespan	Two-sided Log Rank P Value	Total Animals Died/Total
	AM23	rmIs298[F25B3.3p::Q19::CFP]	Empty Vector	15	16.97 ± 0.50			92/96
	AM23	rmIs298[F25B3.3p::Q19::CFP]	usp-4	17	18.91 ± 0.55	11.4319	0.0139	94/96
	AM716	rmIs284[F25B3.3p::Q67::YFP]	Empty Vector	14	14.19 ± 0.38			94/96
	AM716	rmIs284[F25B3.3p::Q67::YFP]	usp-4	16	16.49 ± 0.47	15.5039	0.0006	87/96
(exp. 2)
Extended Data Figure 10b	Strain	Genotype	RNAi	Median Lifespan (Days)	Mean Lifespan +/- s.e.m. (Days)	% change in mean lifespan	Two-sided Log Rank P Value	Total Animals Died/Total
	AM23	rmIs298[F25B3.3p::Q19::CFP]	Empty Vector	15	16.77 ± 0.47			92/96
	AM23	rmIs298[F25B3.3p::Q19::CFP]	usp-4	17	19.02 ± 0.55	13.4168	0.0047	89/96
	AM716	rmIs284[F25B3.3p::Q67::YFP]	Empty Vector	14	14.59 ± 0.42			96/96
	AM716	rmIs284[F25B3.3p::Q67::YFP]	usp-4	16	17.03 ± 0.45	16.7238	0.0008	90/96
