# Supplementary material for: The aging factor EPS8 induces disease-related protein aggregation through RAC signaling hyperactivation
Source: Nat Aging. 2025 Sep 3;5(9):1750–70. doi: 10.1038/s43587-025-00943-w (PMC12443605; doi:10.1038/s43587-025-00943-w)
Supplement: Supplementary file 4 — Supplementary Table 2. Sequences for knockdown constructs. [file 43587_2025_943_MOESM4_ESM.xlsx]

## Sheet: C. elegans RNAi
Supplementary Table 2. Sequences for knockdown constructs
Ahringer RNAi library
Gene	ORF ID	Chromosome	Forward primer sequence	Reverse primer sequence
usp-5	T27A3.2	I	GCAAGATGACCAAGCTCACA	CGTTTGAATTGAAGCGGTTT
rac-2	K03D3.10	IV	TCAAATGTGTCGTCGTTGGT	AGTTCTCCAATTTCCTCGCA
csn-6	Y67H2A.6	IV	AAACCGATTTCGAAACCAAA	TTTCTCGAACGCACATCAA
math-33	H19N07.2	V	TCCAACTTCATCTGCTAAATGGT	GGCTTTTTGTTGTAGAACGATTG
usp-4	H34C03.2	IV	CTTTGCATGGACAGCTCAAA	GTGATTCGGATTGGCAACTT
usp-48	F30A10.10	I	AGGTGAAATGTTCGGACGAC	GAGATCCAGCGAACAAAAGG
F07A11.4	F07A11.4	II	GCCAAGGACCAAAAATCAGA	TCTTGGGGTTTCCAACTCAC
Vidal RNAi library
Gene	ORF ID	Chromosome	Start	Stop
ifb-2	F10C1.7	II	5750147	5754287
eps-8	Y57G11C.24	IV	14879455	14896167
mig-2	C35C5.4	X	11548528	11550104
kgb-1	T07A9.3	IV	410026	405683
jnk-1	B0478.1	IV	6957629	6963715
otub-3	F21D5.2	IV	8728127	8730484

## Sheet: Human cells shRNA
Human cells (Mission shRNA, Sigma)
Gene	Lentiviral construct	Target Sequence
EPS8	LV-EPS8 shRNA #1 (TRCN0000061544)	CCAACTTCTAATCGCCATATA
EPS8	LV-EPS8 shRNA #2 (TRCN0000061545)	GCCAAACTGAAGTCTCATATT
USP4	LV-USP4 shRNA #1 (TRCN0000004039)	GCACCACTGACTGACTACTTT
USP4	LV-USP4 shRNA #2 (TRCN0000004040)	CCCAACTGTAAGAAGCATCAA
