# Supplementary material for: The aging factor EPS8 induces disease-related protein aggregation through RAC signaling hyperactivation
Source: Nat Aging. 2025 Sep 3;5(9):1750–70. doi: 10.1038/s43587-025-00943-w (PMC12443605; doi:10.1038/s43587-025-00943-w)
Supplement: Supplementary file 5 — Statistical source data. [file 43587_2025_943_MOESM5_ESM.xlsx]

## Sheet: Fig. 1
Fig. 1a
	Filter trap						SDS-PAGE
	Q67 Vector RNAi	Q67 eps-8 RNAi	Q67 mig-2 RNAi	Q67 rac-2 RNAi			Q67 Vector RNAi	Q67 eps-8 RNAi	Q67 mig-2 RNAi	Q67 rac-2 RNAi
	100	61.3	30	29.8			100	128.3	138.3	124.1
	100	38	38.1	39.7			100	91.1	99.1	95
	100	55.5	50.8	44.8			100	102.5	100.8	104.3
	100	50.5	56.3	57.7			100	106.9	96.1	89.1
	100	52.1	37.1	40.1			100	91.1	112.2	91.7
Fig. 1b
	Day 1
	N2 Vector RNAi	N2 eps-8 RNAi	N2 mig-2 RNAi	N2 rac-2 RNAi	Q19 Vector RNAi	Q19 eps-8 RNAi	Q19 mig-2 RNAi	Q19 rac-2 RNAi	Q67 Vector RNAi	Q67 eps-8 RNAi	Q67 mig-2 RNAi	Q67 rac-2 RNAi
	100	100	100	90	100	100	100	100	100	100	100	100
	100	100	100	100	100	100	100	100	100	100	100	100
	100	100	100	100	90	100	100	100	100	90	100	100
	100	100	100	100	100	90	100	100	100	100	100	90
	100	100	100	100	100	100	100	100	100	100	100	100
	100	100	100	100	100	100	100	100	90	100	80	100
	100	100	100	100	100	100	90	100	100	100	100	100
	100	100	100	100	100	80	100	100	100	100	100	100
	100	100	100	100	100	100	100	100	100	100	100	100
	100	100	100	100	100	100	100	100	100	100	100	90
	90	100	100	100	100	100	100	100	100	100	100	100
	100	100	100	100	100	100	100	100	90	100	100	100
	100	90	100	100	100	100	100	100	100	100	100	100
	100	100	100	100	100	100	100	100	100	100	100	100
	100	100	100	100	100	90	100	100	100	100	100	90
	100	100	100	100	100	100	100	80	100	100	90	100
	100	100	100	100	100	100	100	100	100	100	100	100
	100	100	100	100	100	100	100	100	100	100	100	100
	100	100	100	100	100	100	100	100	100	100	100	100
	100	100	100	100	90	100	100	100	100	100	100	100
	100	100	100	100	100	100	100	100	100	90	100	100
	100	100	100	100	100	100	100	100	90	100	100	100
	100	100	100	90	100	100	100	100	100	100	100	100
	100	100	90	100	100	100	100	100	100	100	90	80
	100	90	100	100	100	100	100	100	100	100	100	100
	100	100	100	100	100	100	100	100	100	100	100	100
	100	100	100	100	100	100	100	100	100	100	100	100
	100	100	100	100	100	100	100	100	100	100	100	100
	100	100	100	100	100	100	90	100	100	100	100	100
	100	100	100	100	100	100	100	100	100	100	100	100
	100	100	100	100	100	100	100	100	100	100	100	100
	100	100	100	100	100	100	100	100	100	100	100	100
	100	100	100	100	100	100	100	100	100	100	100	100
	100	100	100	100	100	100	100	100	100	100	100	100
	100	100	100	100	100	100	100	100	100	100	100	100
	100	100	100	100	100	100	100	100	100	100	100	100
	100	100	100	100	100	100	100	100	100	100	100	100
	100	100	100	100	100	100	100	100	100	100	100	100
	100	100	100	100	100	100	100	100	100	100	100	100
	100	100	100	100	100	100	100	100	100	100	100	100
	100	100	100	100	100	100	100	100	90	100	100	100
	100	90	100	100	100	100	100	100	80	100	100	100
	100	100	100	100	100	100	100	100	100	100	100	100
	100	100	100	100	100	100	100	100	100	90	100	100
	90	100	100	100	90	100	100	100	100	100	100	70
	100	100	100	100	100	100	100	100	100	100	100	100
	100	100	100	100	100	100	100	100	100	100	90	100
	100	100	100	100	100	100	100	100	100	100	80	100
	100	100	90	100	100	100	100	100	100	100	100	100
	100	100	100	100	100	100	100	100	100	100	100	100
	100	100	100	100	100	100	100	90	100	100	100	100
	100	100	100	100	100	100	100	100	100	80	100	100
	90	100	100	100	100	100	100	100	90	100	100	90
	100	100	100	100	100	100	100	100	100	100	100	100
	100	100	100	100	100	100	80	100	100	100	90	100
	100	90	100	100	100	90	100	90	100	100	100	100
	100	100	100	100	100	100	100	100	100	100	100	100
	100	100	100	100	100	100	100	100	90	100	100	100
	100	100	90	100	100	100	100	100	100	100	100	100
	100	100	100	100	100	100	100	100	100	100	100	100
	100	100	100	100	100	100	100	100	100	100	100	100
	100	100	100	100	100	100	100	90	100	100	100	100
	100	100	100	100	100	100	100	100	100	100	100	100
	100	100	100	100	100	100	100	100	100	100	100	100
	90	100	100	100	100	100	100	100	100	100	100	100
	100	100	100	100	100	100	100	100	100	100	100	100
	100	100	100	100	100	100	100	100	100	100	100	100
	100	100	100	100	100	100	100	100	100	100	100	100
	100	100	100	100	100	100	100	100	100	100	100	90
	100	100	100	90	100	100	100	100	100	100	100	100
	100	100	100	100	100	100	100	100	100	100	100	100
	100	100	100	100	80	100	100	100	100	100	100	100
	100	100	100	80	100	100	100	100	100	100	100	100
	100	100	100	100	100	100	100	100	100	100	80	100
	100	100	100	100	100	100	100	100	100	100	100	100
	100	100	100	100	100	100	100	100	90	90	100	100
	100	100	100	100	100	100	100	100	100	100	100	100
	100	100	100	100	100	100	100	100	100	100	100	100
	100	100	100	100	100	100	100	100	100	100	100	100
	100	100	100	100	100	100	100	100	100	100	100	100
	Day 5
	N2 Vector RNAi	N2 eps-8 RNAi	N2 mig-2 RNAi	N2 rac-2 RNAi	Q19 Vector RNAi	Q19 eps-8 RNAi	Q19 mig-2 RNAi	Q19 rac-2 RNAi	Q67 Vector RNAi	Q67 eps-8 RNAi	Q67 mig-2 RNAi	Q67 rac-2 RNAi
	100	100	100	100	90	100	100	100	100	100	100	100
	100	100	100	100	100	100	100	90	80	100	100	100
	90	100	100	80	100	90	100	100	100	100	90	100
	100	100	100	100	100	90	100	100	100	90	100	100
	100	100	100	100	100	100	90	100	100	100	100	100
	100	90	100	100	80	100	100	100	90	100	100	80
	100	100	100	100	100	100	100	100	100	100	90	100
	80	100	100	80	100	100	100	100	100	100	100	100
	100	100	100	90	100	100	100	100	80	80	100	100
	100	100	100	100	100	90	80	90	100	100	100	100
	100	90	100	100	100	100	100	100	100	100	90	100
	100	100	100	100	80	100	100	100	80	100	100	100
	100	100	80	100	100	100	100	100	100	100	100	90
	100	100	100	100	100	100	100	100	100	100	100	100
	100	100	100	100	90	100	100	100	100	90	100	100
	100	100	100	100	100	100	100	100	80	100	100	100
	90	90	100	100	100	100	100	100	100	100	100	100
	100	100	100	90	100	100	100	80	100	100	100	100
	100	100	100	100	100	100	100	100	100	100	100	100
	100	100	100	100	80	100	100	100	90	100	100	100
	100	100	90	100	100	100	100	100	100	100	100	90
	90	100	100	100	100	100	100	100	100	100	100	100
	100	100	100	100	100	100	100	100	100	90	100	100
	100	80	100	100	100	100	100	100	80	100	100	100
	90	100	100	100	100	100	100	70	100	100	100	100
	100	100	90	100	90	100	100	100	100	100	100	100
	100	100	100	90	100	90	80	100	100	100	100	100
	100	100	100	100	100	100	100	100	70	100	100	100
	100	100	100	100	100	100	100	100	100	100	100	100
	100	100	100	100	100	100	100	100	100	100	100	90
	100	100	100	100	80	100	100	100	100	100	90	100
	90	100	100	100	100	100	100	100	100	100	100	100
	100	100	100	100	100	100	100	100	90	100	100	100
	100	100	100	100	100	100	100	100	100	100	100	100
	100	100	100	100	70	90	100	100	100	100	100	100
	100	100	90	100	100	100	100	100	90	100	100	100
	90	100	100	100	100	100	100	100	100	100	100	100
	100	100	100	100	100	100	100	100	80	100	100	100
	100	100	100	100	100	100	100	100	100	100	100	100
	100	100	100	100	100	100	100	100	100	100	100	100
	100	100	100	100	100	100	100	100	80	100	80	100
	90	100	100	100	100	100	100	100	100	90	100	100
	100	90	100	100	100	100	80	100	100	100	100	80
	90	100	100	100	100	100	100	100	80	100	100	100
	100	100	90	100	100	100	100	80	100	100	100	100
	100	100	100	100	100	100	100	100	90	100	100	100
	80	100	100	100	100	90	100	100	100	100	100	100
	100	100	100	100	90	100	100	100	100	100	100	100
	100	100	100	100	100	100	100	100	100	100	100	100
	100	70	100	100	100	100	80	100	80	100	90	100
	100	100	90	100	100	100	100	100	100	90	100	100
	100	100	100	100	100	100	100	90	100	100	100	100
	100	100	100	90	100	100	100	100	70	100	100	70
	100	100	100	100	100	100	100	100	100	100	100	100
	100	100	100	100	100	100	100	100	100	100	100	100
	100	100	100	100	90	70	100	100	80	100	80	100
	100	100	100	100	100	100	100	100	100	100	100	100
	90	80	100	100	100	100	100	90	100	90	100	100
	100	100	90	100	100	100	100	100	100	100	100	100
	100	100	100	80	100	100	100	100	90	100	100	100
	100	100	100	100	80	100	100	100	70	100	100	90
	100	100	100	100	100	100	100	100	100	100	100	100
	100	100	100	100	100	100	90	100	100	100	100	100
	100	100	100	100	100	100	100	100	100	100	100	100
	100	100	100	100	100	100	100	100	80	80	100	100
	100	100	100	100	100	100	100	100	100	100	100	100
	100	100	100	90	100	100	100	100	90	100	100	100
	100	100	100	100	100	100	100	100	100	100	100	100
	100	100	100	100	100	100	100	90	100	100	100	100
	100	90	100	100	90	100	100	100	100	100	90	100
	100	100	100	100	100	100	100	100	100	100	100	100
	100	100	100	100	100	80	90	100	80	100	100	100
	100	100	100	100	100	100	100	100	100	100	100	100
	100	100	100	100	100	100	100	100	100	100	100	90
	100	100	100	100	100	90	100	100	90	100	100	100
	100	100	100	100	100	100	100	100	100	100	100	100
	100	100	100	100	100	100	100	100	100	100	100	100
	100	100	100	100	100	100	100	100	100	100	100	100
	100	100	100	100	100	100	100	100	100	100	100	100
	100	100	100	100	100	100	100	100	100	100	100	100
	Day 7
	N2 Vector RNAi	N2 eps-8 RNAi	N2 mig-2 RNAi	N2 rac-2 RNAi	Q19 Vector RNAi	Q19 eps-8 RNAi	Q19 mig-2 RNAi	Q19 rac-2 RNAi	Q67 Vector RNAi	Q67 eps-8 RNAi	Q67 mig-2 RNAi	Q67 rac-2 RNAi
	70	100	100	90	100	100	90	100	100	100	100	100
	80	100	100	90	100	100	100	90	90	100	100	100
	100	100	100	100	80	80	100	100	100	90	100	90
	80	80	100	100	100	100	100	100	80	100	90	100
	100	90	100	100	100	100	100	100	100	100	100	100
	90	90	100	90	100	90	80	100	60	90	90	90
	100	100	100	100	90	100	100	100	80	100	70	100
	90	100	90	100	100	100	100	90	100	80	100	100
	100	70	100	100	100	90	100	100	70	100	100	90
	100	100	100	90	100	100	100	100	70	100	100	100
	100	100	90	100	100	100	100	90	100	100	90	100
	100	100	100	100	100	100	90	100	100	100	100	70
	100	100	80	100	100	100	100	100	80	100	100	100
	70	100	90	100	100	100	100	100	100	90	100	100
	90	100	100	100	100	90	100	80	70	100	100	100
	100	100	70	100	90	80	100	100	100	100	80	100
	100	90	100	100	100	100	80	100	90	80	100	100
	80	100	100	100	100	100	100	100	80	100	100	90
	100	100	100	100	90	100	100	100	100	100	90	100
	100	100	100	100	100	100	90	90	100	100	100	100
	100	100	90	80	100	100	100	100	100	100	100	90
	70	100	80	100	100	100	100	100	100	100	100	100
	100	90	100	100	90	90	100	100	80	100	90	100
	100	100	70	90	100	100	100	100	100	90	100	100
	100	100	100	100	100	100	100	100	100	100	100	100
	100	100	90	100	80	90	100	90	80	100	100	100
	100	100	100	100	100	100	90	100	100	100	90	80
	100	100	100	100	70	100	100	100	100	100	100	100
	100	100	100	100	100	100	100	100	80	100	100	100
	80	100	100	80	100	90	100	100	100	90	100	100
	100	90	100	100	100	100	100	100	80	100	100	90
	100	100	100	100	100	100	100	100	100	100	100	100
	100	100	100	100	70	100	100	100	100	100	100	100
	100	100	80	100	100	100	90	100	90	90	100	100
	100	100	100	100	100	80	100	100	80	100	100	90
	100	100	100	100	100	100	100	100	100	100	100	100
	100	100	100	100	100	100	100	90	100	100	90	100
	90	100	100	90	100	100	100	100	100	100	100	70
	90	100	100	100	100	80	100	100	90	100	100	100
	100	100	100	100	100	100	100	100	100	100	100	100
	100	100	100	100	100	100	100	100	100	100	90	100
	100	80	100	90	100	100	100	100	100	100	90	100
	100	100	100	100	100	100	100	90	60	100	100	100
	100	100	90	100	90	100	100	100	100	100	100	90
	80	100	100	100	100	100	100	100	100	100	90	100
	100	100	100	100	100	100	80	100	80	100	100	100
	100	100	90	100	80	90	100	100	80	100	100	100
	100	80	100	100	100	100	100	100	100	90	100	90
	80	100	100	100	100	100	100	100	70	100	100	100
	100	100	100	100	100	100	100	70	100	100	100	100
	100	100	100	100	100	100	100	100	100	100	100	100
	100	100	100	80	100	100	80	100	70	80	100	100
	90	100	70	100	70	100	100	100	100	100	90	100
	100	100	100	100	100	80	100	100	100	100	100	100
	100	90	100	90	100	100	100	100	80	100	100	100
	90	100	100	100	90	100	100	100	100	100	100	100
	100	100	100	100	100	100	100	100	100	90	100	100
	100	100	100	100	100	100	100	100	80	100	100	100
	100	100	70	100	100	100	100	60	100	100	80	70
	100	100	100	100	70	100	100	100	100	100	100	100
	90	100	100	60	100	100	100	100	100	100	100	100
	100	80	100	100	100	80	90	100	90	80	100	100
	100	100	100	100	100	100	100	100	100	100	100	100
	100	100	100	100	100	100	100	100	100	100	100	100
	100	100	90	100	100	100	100	90	90	100	100	100
	100	100	100	90	100	90	100	100	100	100	100	90
	100	100	100	100	100	100	100	100	100	90	100	100
	70	90	100	100	100	100	100	100	90	100	90	100
	100	100	100	100	100	100	100	100	100	100	100	100
	100	100	100	100	100	100	100	100	100	100	100	100
	100	100	100	100	100	100	100	100	80	100	100	90
	100	100	100	100	100	100	100	100	100	100	100	100
	100	90	100	100	100	100	100	100	100	100	100	100
	100	100	100	100	100	100	100	100	90	100	100	100
	100	100	100	100	100	100	100	100	100	100	100	100
	100	100	100	100	100	100	100	100	100	100	100	100
	100	100	100	100	100	100	100	100	90	100	100	100
	100	100	100	100	100	100	100	100	100	100	100	100
	100	100	100	100	100	100	100	100	90	100	100	100
	100	100	100	100	100	100	100	100	100	100	100	100
Fig. 1c
	Day 1
	N2 Vector RNAi	N2 eps-8 RNAi	N2 mig-2 RNAi	N2 rac-2 RNAi	Q19 Vector RNAi	Q19 eps-8 RNAi	Q19 mig-2 RNAi	Q19 rac-2 RNAi	Q67 Vector RNAi	Q67 eps-8 RNAi	Q67 mig-2 RNAi	Q67 rac-2 RNAi
	0.589041	0.656863	0.615385	0.609756	0.634146	0.666667	0.73913	0.6	0.441558	0.446429	0.560976	0.5
	0.611765	0.858824	0.770115	0.59596	0.508475	0.575758	0.647059	0.642857	0.465753	0.45	0.58427	0.576923
	0.633929	0.584615	0.745223	0.717241	0.410959	0.551724	0.704545	0.552632	0.572816	0.45283	0.514286	0.403509
	Day 5
	N2 Vector RNAi	N2 eps-8 RNAi	N2 mig-2 RNAi	N2 rac-2 RNAi	Q19 Vector RNAi	Q19 eps-8 RNAi	Q19 mig-2 RNAi	Q19 rac-2 RNAi	Q67 Vector RNAi	Q67 eps-8 RNAi	Q67 mig-2 RNAi	Q67 rac-2 RNAi
	0.447368	0.605442	0.610169	0.4375	0.583333	0.542169	0.650602	0.581818	0.25	0.516667	0.509434	0.36646
	0.41	0.45614	0.556604	0.487013	0.445455	0.608696	0.45	0.560976	0.228571	0.461538	0.385185	0.333333
	0.630435	0.597826	0.445455	0.492228	0.419753	0.565789	0.466667	0.629032	0.232558	0.425532	0.586777	0.443396
	Day 5
	N2 Vector RNAi	N2 eps-8 RNAi	N2 mig-2 RNAi	N2 rac-2 RNAi	Q19 Vector RNAi	Q19 eps-8 RNAi	Q19 mig-2 RNAi	Q19 rac-2 RNAi	Q67 Vector RNAi	Q67 eps-8 RNAi	Q67 mig-2 RNAi	Q67 rac-2 RNAi
	0.442623	0.495146	0.541667	0.524194	0.597222	0.613636	0.527778	0.5625	0.125	0.569231	0.351852	0.576923
	0.553191	0.528846	0.62069	0.578947	0.594937	0.681818	0.672727	0.704545	0.109091	0.378641	0.442308	0.458824
	0.584158	0.60804	0.646154	0.533784	0.596154	0.756757	0.818182	0.530303	0.126761	0.509383	0.393939	0.481481
Fig. 1d
	Filter trap					Western blot
	Q67; EPS-8 WT Day 1	Q67; EPS-8 Ub-less Day 1	Q67; EPS-8 WT Day 3	Q67; EPS-8 Ub-less Day 3		Q67; EPS-8 WT Day 1	Q67; EPS-8 Ub-less Day 1	Q67; EPS-8 WT Day 3	Q67; EPS-8 Ub-less Day 3
	100	212.9	270.3	463.9		100	104.7	123.6	116.7
	100	252.7	181.3	361.8		100	151.1	155.2	161.2
	100	268.1	186.9	335.3		100	199.6	152.3	116
	100	174.1	183.3	353.4		100	91	92.6	89.6
Fig. 1e
	Q67; EPS-8 WT Day 1	Q67; EPS-8 Ub-less Day 1	Q67; EPS-8 WT Day 3	Q67; EPS-8 Ub-less Day 3
	100	100	100	100
	100	100	100	100
	100	80	100	70
	100	100	80	100
	90	100	100	100
	100	100	100	100
	100	100	100	80
	100	80	100	100
	100	100	90	100
	100	100	100	100
	100	100	100	90
	90	100	80	100
	100	90	100	100
	100	100	100	100
	100	100	100	100
	100	100	100	80
	100	90	100	100
	100	100	90	100
	80	100	100	100
	100	100	100	100
	100	90	100	90
	100	100	100	100
	100	100	100	100
	100	100	100	100
	100	100	90	70
	100	80	100	100
	100	100	100	100
	90	100	100	90
	100	100	100	100
	100	100	100	80
	100	100	100	100
	100	100	100	100
	100	90	100	100
	100	100	100	80
	100	100	100	100
	100	100	100	80
	100	100	100	100
	100	100	100	100
	100	100	100	90
	100	100	100	100
			100	90
			100	100
			100	100
			100	80
			100	100
			100	100
			100	100
			100	100
			100	100
			100	100
Fig. 1f
	Q67; EPS-8 WT Day 1	Q67; EPS-8 Ub-less Day 1	Q67; EPS-8 WT Day 3	Q67; EPS-8 Ub-less Day 3
	0.52381	0.347826	0.262069	0.173077
	0.448276	0.316456	0.323529	0.222222
	0.428571	0.352941	0.297619	0.130952
