# Supplementary material for: The aging factor EPS8 induces disease-related protein aggregation through RAC signaling hyperactivation
Source: Nat Aging. 2025 Sep 3;5(9):1750–70. doi: 10.1038/s43587-025-00943-w (PMC12443605; doi:10.1038/s43587-025-00943-w)
Supplement: Supplementary file 6 — Statistical source data. [file 43587_2025_943_MOESM6_ESM.xlsx]

## Sheet: Fig. 2
Fig. 2a
	Filter trap						SDS-PAGE
	Q44 Vector RNAi	Q44 eps-8 RNAi	Q44 mig-2 RNAi	Q44 rac-2 RNAi			Q44 Vector RNAi	Q44 eps-8 RNAi	Q44 mig-2 RNAi	Q44 rac-2 RNAi
	100	25.4	21.7	29.9			100	127.5	137.2	103.7
	100	24.4	24.8	35.6			100	61.3	49.4	45.5
	100	36.5	41.5	22.2			100	123.9	126.6	151.4
	100	56.8	28.4	48.5			100	118.3	122.5	83.9
Fig. 2b
	Filter trap						SDS-PAGE
	Q40 Vector RNAi	Q40 eps-8 RNAi	Q40 mig-2 RNAi	Q40 rac-2 RNAi			Q40 Vector RNAi	Q40 eps-8 RNAi	Q40 mig-2 RNAi	Q40 rac-2 RNAi
	100	60.8	61	60.7			100	115.5	173	145.9
	100	66.3	68.5	63.9			100	98	100.2	129.8
	100	26.8	52.9	64.2			100	95.1	94.2	78.8
	100	18.7	30.3	36.7			100	135.4	110.5	104.6
Fig. 2c
	Day 1				Day 5				Day 7
	Q40 Vector RNAi	Q40 eps-8 RNAi	Q40 mig-2 RNAi	Q40 rac-2 RNAi	Q40 Vector RNAi	Q40 eps-8 RNAi	Q40 mig-2 RNAi	Q40 rac-2 RNAi	Q40 Vector RNAi	Q40 eps-8 RNAi	Q40 mig-2 RNAi	Q40 rac-2 RNAi
	0.985	0.303	0.199	0.908	0.299	1.097	1.126	0.714	0.2	0.32	0.701	1.139
	0.946	1.135	0.873	0.196	0.299	0.98	1.126	0.93	0.25	1.077	0.47	1.379
	0.971	0.778	1.063	0.102	0.482	0.934	1.635	1.105	0.2	1.077	1.254	0.849
	1.172	1.189	1.296	1.32	0.15	0.781	0.837	0.98	0.216	0.748	0.764	1.134
	0.828	1.194	1.183	1.116	0.116	1.137	1.204	1.06	0.145	0.532	0.731	0.863
	0.77	1.255	1.29	0.907	0.133	0.832	1.326	1.445	0.283	0.74	0.349	0.849
	1.263	1.019	1.173	0.797	0.116	0.718	1.188	1.344	0.121	0.826	1.098	0.453
	1.319	0.382	0.88	0.621	0.365	0.743	0.168	0.588	0.189	0.99	0.646	0.822
	1.355	0.757	1.226	0.864	0.154	0.849	1.344	0.377	0.165	0.667	0.494	0.77
	0.66	0.512	1.095	0.994	0.522	0.996	0.15	0.698	0.162	0.656	0.152	0.6
	0.525	0.178	1.312	0.761	0.532	0.297	0.908	0.945	0.223	0.902	0.82	0.65
	1.012	0.949	0.926	0.404	0.216	0.356	0.227	1.177	0.16	0.781	1.077	0.596
	0.727	1.164	0.961	0.913	0.67	0.743	1.4	0.966	0.148	0.031	0.748	0.14
	0.963	1.052	1.615	0.231	0.55	0.707	0.699	0.501	0.375	0.358	0.646	0.549
	1.57	0.976	1.341	0.726	0.458	0.527	1.364	1.132	0.296	0.278	0.818	0.368
	1.141	0.673	1.033	0.501	0.389	0.704	0.371	0.485	0.191	0.384	0.584	0.82
	1.114	0.75	1.203	0.811	0.321	1.046	0.788	0.231	0.344	0.975	0.164	1.125
	1.2	0.209	0.453	0.316	0.13	1.274	1.4	0.182	0.354	0.264	0.492	0.606
	1.034	0.907	0.383	0.401	0.492	1.47	0.62	1.312	0.372	1.007	0.898	1.222
	0.115	1.369	0.875	0.682	0.532	1.395	1.355	0.652	0.178	0.714	0.862	0.913
	1.381	1.177	0.884	0.486	0.598	0.627	1.362	0.488	0.449	0.42	0.754	0.897
	1.211	0.754	1.096	0.977	0.922	0.916	0.2	0.786	0.307	0.493	0.493	1.024
	1.149	0.681	1.328	0.465	0.441	0.997	0.642	0.639	0.325	0.212	0.774	0.791
	1.284	0.977	1.263	1.281	0.316	1.052	0.534	0.899	0.151	0.735	0.808	1.256
	1.282	0.587	0.661	0.494	0.144	1.014	1.094	0.466	0.339	0.518	0.22	0.36
	1.2	0.931	0.654	0.748	0.218	1.05	0.202	1.131	0.202	0.847	0.55	1.04
	1.362	1.029	1.114	0.817	0.573	1.149	0.861	0.273	0.206	0.773	0.798	0.382
	0.316	1.247	1.224	1.367	0.721	1.149	1.306	0.93	0.282	0.707	0.798	0.658
	0.755	0.788	1.437	0.952	0.432	0.857	0.945	0.159	0.133	0.349	0.518	0.995
	1.105	1.089	1.066	1.196	0.133	0.63	1.413	0.95	0.199	0.771	1.123	0.71
	1.167	1.129	1.21	1.148	0.199	1.067	1.223	0.541	0.282	0.875	0.857	1.147
	0.591	1.243	1.378	0.962	0.565	0.734	0.897	0.753	0.16	0.856	0.768	0.371
	0.47	0.994	0.714	0.688	0.382	1.057	0.93	1.041	0.124	0.416	1.179	1.156
	0.441	0.477	0.937	0.881	0.998	1.013	1.197	1.063	0.493	0.294	1.099	1.105
	1.35	1.235	0.896	0.189	0.165	0.363	1.014	0.474	0.231	0.849	1.04	0.841
	0.764	0.728	0.553	0.7	0.165	0.363	1.059	0.541	0.316	0.514	0.871	0.732
	0.835	0.416	1.268	0.737	0.347	0.846	1.057	0.587	0.282	0.563	1.157	0.66
	1.008	0.811	0.874	0.954	0.154	0.598	0.573	0.516	0.216	0.56	0.728	0.21
	0.847	0.437	0.679		0.412	0.206	0.992	1.072	0.249	0.658	1.235	0.816
	0.758	0.954	1.01	0.963	0.245	1.34	0.474	1.163	0.316	0.3	0.677	1.28
	0.618	0.648	0.546	1.159	0.425	0.288	0.844	0.81	0.216	0.701	0.215	0.774
			0.607	0.616	0.15	1.007	1.01	1.05	0.253	0.597	1.007	0.908
			1.222	0.313	0.266	0.946	1.043	0.121		0.975	1.226	1.177
			0.944	0.712	0.332	0.164	1.009	0.523		0.399	0.211	0.712
			0.621		0.724	0.575	1.057	0.855		0.452	1.082	0.789
			0.929	0.661	0.199	1.075	0.288	0.672		0.167	0.786	1.131
					0.312	1.742	0.875	0.886		0.583	0.664	1.223
					0.108	0.663	0.589	1.309		0.728	1.004	0.323
					0.357	1.094		1.355		0.117	0.648	1.131
					0.164	0.204		0.847			0.99
					0.861	0.348		0.637			0.921
					0.778	1.526		0.629			0.389
					1.105			0.925			0.926
					0.246			0.762			0.51
					0.535			0
					0.142			1.268
					0.232			0.371
					0.228			0.679
								0.692
Fig. 2d
	Filter trap						SDS-PAGE
	FUS(P525L) Vector RNAi	FUS(P525L) eps-8 RNAi	FUS(P525L) mig-2 RNAi	FUS(P525L) rac-2 RNAi			FUS(P525L) Vector RNAi	FUS(P525L) eps-8 RNAi	FUS(P525L) mig-2 RNAi	FUS(P525L) rac-2 RNAi
	100	32.8	47.1	36.2			100	144.6	168.3	100.2
	100	33.1	19.7	30.2			100	83.1	108.6	52.6
	100	62.9	47.4	47.6			100	164.1	158.8	162.3
	100	68.8	46.5	54.1			100	153.3	114.2	77.8
Fig. 2e
	Filter trap						SDS-PAGE
	TDP43(M337V) Vector RNAi	TDP43(M337V) Vector RNAi	TDP43(M337V) Vector RNAi	TDP43(M337V) Vector RNAi			TDP43(M337V) Vector RNAi	TDP43(M337V) Vector RNAi	TDP43(M337V) Vector RNAi	TDP43(M337V) Vector RNAi
	100	11.3	9.8	31			100	102.4	90.9	90.1
	100	51.8	25.7	49.9			100	105.9	86	116.3
	100	65.1	60.3	52.5			100	92.3	139.4	113.8
	100	52.8	51.8	64.5			100	96	78.9	75.5
Fig. 2f
	Day 1
	N2 Vector RNAi	FUS(WT) Vector RNAi	FUS(R552G) Vector RNAi	FUS(P525L) Vector RNAi	N2 eps-8 RNAi	FUS(WT) eps-8 RNAi	FUS(R552G) eps-8 RNAi	FUS(P525L) eps-8 RNAi	N2 mig-2 RNAi	FUS(WT) mig-2 RNAi	FUS(R552G) mig-2 RNAi	FUS(P525L) mig-2 RNAi	N2 rac-2 RNAi	FUS(WT) rac-2 RNAi	FUS(R552G) rac-2 RNAi	FUS(P525L) rac-2 RNAi
	100	100	100	100	100	100	100	100	100	100	100	100	100	100	100	100
	100	100	100	100	100	100	100	100	100	100	100	100	100	100	100	100
	100	100	100	100	100	80	100	100	100	100	100	80	70	100	90	100
	80	100	100	80	100	100	100	100	100	100	100	100	100	80	100	100
	100	100	100	100	100	100	100	100	100	100	90	100	100	100	100	90
	100	100	100	100	100	100	100	90	100	100	100	100	100	100	100	100
	100	80	90	90	90	100	100	100	100	100	100	100	100	100	100	100
	100	100	100	100	100	100	100	100	100	100	100	100	90	100	100	100
	100	100	100	100	100	100	90	100	90	90	100	100	100	100	100	100
	100	100	100	100	100	100	100	100	100	100	100	80	100	100	100	100
	100	100	100	70	100	100	100	100	100	100	100	100	100	100	100	100
	100	100	100	100	100	100	100	100	100	100	100	100	100	100	100	80
	100	100	100	100	100	100	100	100	100	100	100	100	100	100	100	100
	100	100	100	100	100	90	100	100	100	100	100	100	100	100	100	100
	90	100	100	100	100	100	100	100	100	100	100	100	100	80	100	100
	100	100	100	100	100	100	100	80	100	100	100	100	100	100	70	100
	100	100	100	100	100	100	100	100	100	100	100	100	90	100	100	100
	100	90	80	80	100	100	100	100	100	100	100	100	100	100	100	100
	100	100	100	100	100	100	100	100	100	100	100	100	100	100	100	100
	100	100	100	100	100	100	100	100	100	100	100	90	100	100	100	100
	100	100	100	100	100	100	90	100	100	90	100	100	100	100	100	100
	100	100	100	100	100	100	100	100	100	100	100	100	100	100	100	100
	100	100	100	100	100	100	100	100	100	100	100	100	100	100	80	100
	90	100	100	100	100	100	100	100	100	100	100	100	100	100	100	100
	100	90	100	100	100	100	100	100	100	100	80	100	100	100	100	100
	100	100	100	100	100	100	100	100	100	100	100	100	100	100	100	100
	100	100	90	100	100	90	100	100	100	100	100	100	80	100	100	100
	100	100	100	90	100	100	100	100	90	100	100	100	100	100	100	100
	100	100	100	100	100	100	100	100	100	100	100	90	100	100	100	100
	100	100	100	100	100	100	100	100	100	100	100	100	100	90	100	90
	100	100	100	100	100	100	100	100	100	80	100	100	100	100	100	70
	100	100	80	100	90	100	100	90	100	100	100	100	100	100	100	100
	100	100	100	100	100	100	100	100	100	100	100	100	100	100	70	100
	100	100	100	100	100	100	100	100	100	100	100	100	100	100	100	100
	100	100	100	100	100	90	80	100	100	100	100	100	100	100	100	100
	100	100	100	100	100	100	100	100	100	100	100	100	100	100	100	100
	100	100	100	100	100	100	100	100	100	100	100	100	100	100	100	100
	100	100	100	100	100	100	100	100	100	100	100	100	100	100	100	100
	100	100	100	100	90	100	100	100	100	100	100	100	100	100	100	100
	100	100	100	100	100	100	100	100	100	100	100	100	100	100	100	100
	Day 5
	N2 Vector RNAi	FUS(WT) Vector RNAi	FUS(R552G) Vector RNAi	FUS(P525L) Vector RNAi	N2 eps-8 RNAi	FUS(WT) eps-8 RNAi	FUS(R552G) eps-8 RNAi	FUS(P525L) eps-8 RNAi	N2 mig-2 RNAi	FUS(WT) mig-2 RNAi	FUS(R552G) mig-2 RNAi	FUS(P525L) mig-2 RNAi	N2 rac-2 RNAi	FUS(WT) rac-2 RNAi	FUS(R552G) rac-2 RNAi	FUS(P525L) rac-2 RNAi
	100	100	100	100	90	100	100	100	100	100	100	100	100	100	80	80
	100	100	100	100	100	100	100	100	100	100	100	100	100	80	100	100
	100	100	80	90	100	90	100	100	100	100	100	90	100	100	100	100
	80	100	100	80	100	100	90	90	100	100	100	100	100	100	100	100
	100	100	100	100	90	100	100	100	100	90	100	100	100	100	100	100
	100	100	90	100	100	90	100	100	90	100	80	100	90	100	100	100
	100	100	100	90	100	100	100	100	100	100	100	100	100	100	100	100
	100	100	100	100	100	100	100	100	100	100	100	100	90	100	100	80
	100	100	80	90	100	100	90	90	100	100	100	90	100	100	100	100
	100	100	100	100	100	100	100	100	100	100	100	100	100	100	80	100
	100	90	90	70	100	80	100	100	100	100	100	100	100	100	100	100
	90	100	100	100	100	100	100	100	100	100	90	100	100	100	100	100
	100	100	100	90	100	100	100	100	90	100	100	80	100	90	100	100
	100	90	100	90	80	100	100	100	100	100	100	100	100	100	100	90
	100	90	80	80	100	100	90	100	100	80	100	100	90	100	100	100
	100	100	100	100	100	100	100	100	100	100	100	100	100	100	100	100
	80	90	100	100	100	100	100	100	100	100	90	100	100	90	100	100
	100	100	100	100	100	100	100	100	100	100	100	100	100	100	100	100
	100	100	90	80	100	100	100	100	100	100	100	100	100	100	100	100
	100	100	100	100	100	100	100	100	100	100	100	100	100	100	100	100
	100	90	70	100	90	100	100	100	100	100	100	100	100	100	100	100
	100	100	100	90	100	100	90	80	100	100	100	100	100	100	100	90
	100	100	100	100	100	100	100	100	100	100	100	100	90	90	100	100
	100	100	80	100	100	100	100	100	100	100	90	100	100	100	90	100
	100	100	100	100	100	100	100	100	100	100	100	80	100	100	90	100
	100	100	100	100	100	100	100	90	90	100	100	100	100	100	100	100
	100	90	100	90	80	100	100	100	100	100	100	100	100	100	100	100
	100	100	90	100	100	100	100	100	100	100	90	100	100	100	100	100
	100	100	100	100	100	100	100	100	100	100	100	80	100	100	100	100
	80	100	100	100	100	100	100	100	100	100	100	100	100	100	100	100
	100	100	100	90	100	100	90	100	100	100	100	100	100	100	100	100
	80	80	100	100	100	100	100	70	100	80	100	100	80	100	100	100
	100	100	100	100	100	100	100	100	100	100	100	100	100	100	100	100
	90	100	100	90	100	100	100	100	100	100	100	100	100	100	100	90
	100	100	80	70	100	100	100	100	100	100	100	100	100	90	100	100
	90	90	100	100	100	100	100	100	100	100	100	100	100	100	100	100
	100	100	80	100	100	100	100	100	100	100	100	100	100	100	100	100
	100	100	100	90	100	100	100	100	100	100	100	90	100	100	100	100
	80	100	100	100	100	100	100	100	100	100	100	100	100	100	100	100
	100	90	100	100	100	100	100	100	100	100	100	100	100	100	100	100
	100	100	100	90	100	100	100	100	100	100	100	100	100	100	100	100
	100	100	80	100	100	70	100	80	100	100	80	80	90	100	100	100
	100	90	100	80	80	100	90	100	100	100	100	100	100	90	80	100
	90	100	80	100	100	100	100	100	90	100	100	100	100	100	100	90
	100	100	80	100	100	100	100	90	100	80	80	100	100	100	100	90
	100	90	100	70	100	100	100	100	100	100	100	100	80	100	100	100
	100	100	100	90	90	100	90	100	100	100	100	100	100	100	80	100
	80	100	70	100	100	100	100	100	90	100	90	100	100	90	100	100
	80	100	100	80	100	100	100	80	100	100	100	100	100	100	100	100
	100	100	90	100	100	100	100	100	100	100	100	90	100	100	100	80
	100	100	100	100	90	100	100	100	100	80	100	100	100	100	90	100
	100	100	100	80	100	100	100	100	100	100	80	100	100	100	100	100
	100	100	100	100	100	90	100	100	100	100	100	100	100	100	100	80
	100	80	90	100	100	100	100	90	70	100	100	100	100	100	100	100
	100	100	100	100	100	100	100	100	100	100	100	100	100	100	100	100
	100	100	100	70	100	100	80	100	100	100	100	90	90	100	100	100
	100	100	70	100	80	100	100	100	100	100	90	100	100	100	90	100
	80	100	100	100	100	100	100	100	100	90	100	100	100	100	100	100
	100	100	100	90	100	100	100	100	100	100	100	100	100	90	100	100
	100	100	60	100	100	100	100	100	90	100	100	100	100	100	100	100
	100	100	100	100	100	100	100	100	100	100	100	100	100	100	100	100
	100	100	100	80	100	100	80	90	100	100	100	100	80	100	100	100
	90	100	70	100	100	100	100	100	100	100	100	80	100	100	80	100
	100	100	100	100	100	90	100	100	100	100	90	100	100	90	100	100
	100	90	100	100	100	100	100	100	100	100	100	100	100	100	100	100
	100	100	80	70	100	100	100	100	100	100	100	100	100	100	100	90
	100	100	100	100	100	100	100	100	100	100	100	100	100	100	100	100
	100	100	100	100	100	100	90	100	90	100	100	100	100	100	100	100
	90	100	90	80	100	100	100	100	100	100	100	100	100	100	100	100
	100	100	100	100	100	100	100	100	100	100	100	100	100	100	100	100
	100	100	100	100	100	100	100	100	100	100	100	100	100	100	100	100
	100	100	100	100	100	100	100	100	100	100	100	100	100	100	100	100
	100	100	100	100	100	100	100	100	100	100	100	100	100	100	100	100
	100	100	100	100	100	100	100	100	100	100	100	100	100	100	100	100
	100	100	100	100	100	100	100	100	100	100	100	100	100	100	100	100
	100	100	80	80	100	100	100	100	100	100	100	100	100	100	100	100
	100	100	100	100	100	100	100	100	100	100	100	100	100	100	100	100
	100	100	100	100	100	100	100	100	100	100	100	100	100	100	100	100
	100	100	90	100	100	100	100	100	100	100	100	100	100	100	100	100
	100	100	100	100	100	100	100	100	100	100	100	100	100	100	100	100
	Day 7
	N2 Vector RNAi	FUS(WT) Vector RNAi	FUS(R552G) Vector RNAi	FUS(P525L) Vector RNAi	N2 eps-8 RNAi	FUS(WT) eps-8 RNAi	FUS(R552G) eps-8 RNAi	FUS(P525L) eps-8 RNAi	N2 mig-2 RNAi	FUS(WT) mig-2 RNAi	FUS(R552G) mig-2 RNAi	FUS(P525L) mig-2 RNAi	N2 rac-2 RNAi	FUS(WT) rac-2 RNAi	FUS(R552G) rac-2 RNAi	FUS(P525L) rac-2 RNAi
	90	100	80	70	100	100	90	100	100	100	100	100	80	100	100	100
	90	100	90	80	100	100	100	90	100	100	100	80	100	100	100	90
	100	100	100	90	100	100	100	100	100	100	100	100	100	100	100	100
	80	100	100	100	100	80	90	100	100	100	100	100	90	90	100	100
	100	100	100	80	80	100	100	90	100	90	80	90	100	100	100	100
	100	100	90	100	100	100	100	100	100	100	100	100	100	80	90	90
	70	90	100	80	100	80	100	80	100	100	100	100	100	100	100	100
	100	90	100	100	100	100	100	100	90	100	90	80	90	100	100	100
	100	80	90	100	100	100	100	100	100	90	100	100	100	100	100	100
	70	90	70	90	100	100	90	100	100	100	100	100	100	90	80	100
	90	100	100	80	100	90	100	100	100	100	90	100	100	100	100	80
	100	100	80	100	70	100	100	100	80	90	100	100	100	100	100	100
	100	100	90	100	100	100	100	100	100	100	100	100	80	100	100	100
	100	100	90	70	100	100	100	90	100	100	90	90	100	100	100	90
	90	90	100	100	100	100	100	100	100	100	100	100	70	100	100	100
	90	100	100	100	80	100	100	100	100	100	100	100	100	90	80	100
	100	100	100	90	100	100	100	100	80	100	100	100	100	100	100	100
	100	100	90	90	80	90	90	100	100	80	80	100	100	100	100	100
	70	70	70	80	90	100	100	80	100	100	100	100	100	100	100	90
	100	100	60	90	100	100	100	100	90	100	100	80	100	100	80	100
	100	100	80	80	100	100	100	100	80	100	100	100	100	80	100	100
	100	100	100	100	90	100	100	100	100	100	100	90	90	100	100	80
	100	100	100	90	100	100	90	100	100	100	100	100	100	100	100	100
	100	100	90	90	100	80	100	80	100	100	90	100	100	100	100	100
	100	70	100	70	90	100	100	100	100	100	100	100	100	100	100	100
	100	100	100	100	100	100	100	100	80	100	70	100	100	100	90	90
	100	100	100	100	100	100	80	100	100	100	100	70	100	100	100	100
	100	80	90	100	90	100	100	80	90	100	100	100	100	100	100	100
	80	100	100	100	100	100	100	100	100	80	100	90	80	90	100	90
	100	100	70	80	100	100	100	100	100	100	100	100	100	100	100	100
	100	80	60	100	100	100	100	100	100	100	80	100	100	100	80	100
	80	100	90	90	70	100	100	100	100	100	100	100	100	100	100	100
	100	100	100	100	100	100	100	70	100	100	100	80	100	100	100	80
	100	100	100	70	100	100	100	100	100	100	100	100	100	100	100	70
	90	80	60	100	90	100	100	100	90	100	100	100	100	100	100	100
	100	100	100	100	100	100	100	100	100	90	100	90	100	90	90	100
	100	100	100	60	100	100	100	100	100	100	100	100	100	100	100	100
	90	100	70	100	100	100	80	100	100	100	100	100	100	100	100	100
	100	100	70	100	100	90	100	100	100	100	100	100	100	100	100	100
	100	100	80	100	100	100	100	100	100	100	100	100	100	100	100	80
	100	100	100	100	100	100	100	90	100	100	100	100	100	100	100	100
	100	100	80	100	70	90	90	100	100	100	100	100	100	100	100	100
	80	100	70	60	100	100	100	50	100	90	80	90	100	100	100	100
	100	90	100	100	100	100	80	100	100	100	100	100	100	100	90	90
	100	100	80	60	100	90	100	100	100	100	100	100	100	100	100	100
	100	100	100	100	100	100	100	100	100	100	100	90	70	80	100	100
	100	70	100	100	100	100	60	100	100	90	100	100	90	100	100	100
	90	100	90	80	100	100	100	100	100	100	90	100	100	100	100	100
	100	100	50	90	100	100	100	100	90	100	100	90	100	100	80	100
	100	80	100	100	100	100	100	100	100	100	100	100	100	90	100	100
	100	100	100	100	100	80	100	80	100	100	100	100	100	100	100	90
	100	100	80	80	90	100	100	100	100	80	100	90	100	100	100	100
	90	100	100	100	100	100	100	100	100	100	80	100	100	100	90	100
	100	70	90	90	100	100	100	100	100	100	100	100	100	90	100	100
	100	100	100	100	100	100	100	100	100	100	100	100	100	100	100	100
	100	100	90	80	100	100	100	100	100	90	100	100	100	100	100	100
	100	100	100	100	100	90	80	100	80	100	100	90	100	100	70	80
	100	100	80	50	100	100	100	90	100	100	70	100	100	100	100	100
	70	100	100	100	100	100	100	100	100	100	100	100	100	90	100	100
	100	80	60	60	100	100	100	100	100	100	100	100	100	100	100	100
	100	100	100	100	90	100	100	100	100	100	100	100	100	100	100	100
	100	100	100	80	100	100	100	100	100	90	100	70	60	100	100	100
	100	100	100	100	100	100	100	90	90	100	100	100	100	100	90	100
	100	100	70	100	100	100	90	100	100	100	100	100	100	100	100	90
	90	90	100	80	100	100	100	100	100	100	100	100	100	100	100	100
	100	100	100	100	100	100	100	100	100	70	100	80	100	100	100	100
	100	100	80	80	100	100	100	100	100	100	90	100	100	100	100	90
	100	100	100	90	100	100	100	100	100	100	100	100	90	100	100	100
	100	100	100	100	100	100	100	80	100	100	100	100	100	70	100	100
	100	100	100	70	100	100	90	100	100	100	100	100	100	100	100	100
	100	100	80	100	100	80	100	100	100	100	100	100	100	100	100	100
	100	100	100	100	100	100	100	100	100	100	100	100	100	100	100	100
	100	100	100	100	100	100	100	100	100	100	100	100	100	100	100	100
	100	100	100	100	100	100	100	100	100	100	100	100	100	100	90	90
	100	100	100	90	100	100	100	100	100	100	100	100	100	100	100	100
	100	100	80	100	100	100	100	100	100	100	100	100	100	100	100	90
	100	100	100	100	100	100	100	100	100	100	100	100	100	100	100	100
	100	100	100	100	100	100	100	100	100	100	100	100	100	100	100	100
	100	100	100	100	100	100	100	100	100	100	100	100	100	100	100	100
	100	100	100	100	100	100	100	100	100	100	100	100	100	100	100	100
Fig. 2g
	Day 5
	FUS(WT) Vector RNAi	FUS(R552G) Vector RNAi	FUS(P525L) Vector RNAi	FUS(WT) eps-8 RNAi	FUS(R552G) eps-8 RNAi	FUS(P525L) eps-8 RNAi	FUS(WT) mig-2 RNAi	FUS(R552G) mig-2 RNAi	FUS(P525L) mig-2 RNAi	FUS(WT) rac-2 RNAi	FUS(R552G) rac-2 RNAi	FUS(P525L) rac-2 RNAi
	0.625	0.458333	0.222222	0.632653	0.648649	0.57	0.644444	0.606061	0.680851	0.534884	0.364865	0.505495
	0.674419	0.372881	0.189189	0.635135	0.6	0.558824	0.555556	0.575	0.711864	0.708333	0.385542	0.6
	0.526316	0.485294	0.162162	0.529412	0.569231	0.490741	0.540541	0.555556	0.696429	0.666667	0.455357	0.533333
Fig. 2h
	Day 1
	N2 Vector RNAi	TDP43(WT) Vector RNAi	TDP43(M337V) Vector RNAi	N2 eps-8 RNAi	TDP43(WT) eps-8 RNAi	TDP43(M337V) eps-8 RNAi	N2 mig-2 RNAi	TDP43(WT) mig-2 RNAi	TDP43(M337V) mig-2 RNAi	N2 rac-2 RNAi	TDP43(WT) rac-2 RNAi	TDP43(M337V) rac-2 RNAi
	100	100	100	100	100	100	100	100	100	100	100	100
	100	100	100	100	100	100	90	100	100	100	100	100
	100	100	100	100	100	100	100	100	100	90	100	90
	100	100	90	100	100	100	100	100	90	90	100	100
	100	100	100	100	100	100	100	100	100	100	100	100
	100	100	100	100	100	100	100	90	100	100	100	90
	100	100	100	100	100	100	100	100	80	100	100	100
	100	100	100	100	90	100	100	100	100	100	100	100
	100	100	100	100	100	90	100	100	100	100	100	100
	100	100	100	100	100	100	100	100	100	100	100	100
	100	100	100	100	100	100	100	100	100	100	90	90
	100	100	100	100	100	100	100	100	100	100	100	100
	100	100	100	90	100	100	100	100	100	100	100	100
	100	100	100	100	100	100	100	100	80	100	100	100
	100	90	100	100	100	90	100	100	100	100	100	100
	100	100	80	100	100	90	100	100	100	100	100	100
	100	100	100	100	100	100	100	100	100	100	90	100
	100	100	100	100	100	100	100	100	100	100	100	100
	100	100	100	100	100	100	100	100	100	100	100	100
	100	100	90	100	100	100	100	100	90	100	100	100
	100	100	100	100	100	90	100	100	100	100	100	80
	100	100	100	100	100	100	100	100	100	100	100	100
	90	100	100	100	100	100	100	100	100	100	100	100
	100	100	100	100	100	100	90	100	100	100	100	100
	100	100	100	100	100	100	100	100	100	100	100	100
	100	100	100	100	100	100	100	100	100	100	100	100
	100	100	80	100	100	100	100	100	100	100	100	100
	100	100	100	100	100	100	100	100	100	100	100	100
	100	100	100	100	100	100	100	100	100	100	100	90
	100	100	100	100	100	100	100	100	100	100	100	100
	Day 5
	N2 Vector RNAi	TDP43(WT) Vector RNAi	TDP43(M337V) Vector RNAi	N2 eps-8 RNAi	TDP43(WT) eps-8 RNAi	TDP43(M337V) eps-8 RNAi	N2 mig-2 RNAi	TDP43(WT) mig-2 RNAi	TDP43(M337V) mig-2 RNAi	N2 rac-2 RNAi	TDP43(WT) rac-2 RNAi	TDP43(M337V) rac-2 RNAi
	80	90	80	100	100	100	100	90	90	100	100	100
	90	100	90	90	90	90	100	100	100	100	90	100
	100	80	80	90	100	100	90	100	100	90	100	90
	100	100	100	100	100	90	100	100	100	100	100	80
	90	100	100	100	100	100	90	100	80	100	100	100
	100	90	100	100	100	100	100	90	90	100	90	100
	90	100	90	80	100	90	100	100	100	90	100	100
	100	100	100	100	100	100	100	100	100	100	100	100
	100	80	70	100	100	100	100	100	100	100	100	90
	100	100	100	100	90	100	100	100	100	100	100	100
	100	100	100	100	100	80	100	100	90	100	100	100
	100	90	100	100	100	100	100	100	100	100	100	100
	100	100	100	100	100	100	100	90	100	100	100	100
	90	100	80	100	100	80	100	100	100	100	100	90
	100	90	100	90	90	100	90	100	100	100	100	100
	100	80	100	100	100	100	100	100	100	100	100	100
	100	100	100	100	100	100	100	100	100	100	100	100
	100	100	100	100	100	100	100	100	100	90	90	100
	100	90	90	100	100	100	100	90	100	100	100	100
	90	100	80	90	100	100	80	100	100	100	100	100
	100	100	100	100	100	100	100	100	90	100	100	100
	100	100	100	100	90	100	100	100	100	100	100	100
	100	100	100	100	100	100	100	100	100	100	90	100
	80	100	100	90	100	100	100	100	90	100	100	100
	70	90	70	100	100	100	100	100	100	100	100	100
	100	100	100	100	100	100	100	100	100	100	100	100
	100	100	80	100	100	100	100	100	100	100	100	100
	90	100	100	100	100	100	90	100	100	90	100	100
	90	90	100	100	90	100	100	100	100	100	100	100
	90	100	100	100	100	100	90	90	100	100	100	100
	100	100	100	100	100	100	100	100	100	100	100	100
	100	100	100	100	100	100	100	100	90	100	100	100
	100	100	80	80	80	90	100	100	100	100	100	100
	100	90	100	100	100	100	90	100	100	100	100	90
	90	100	80	100	100	100	100	70	100	100	100	100
	100	100	100	100	80	90	100	100	100	90	100	100
	100	100	100	100	100	100	100	100	100	100	100	100
	100	100	90	100	100	100	90	100	80	100	100	100
	100	90	100	80	100	100	100	100	100	100	100	90
	100	100	100	100	100	100	100	100	100	90	100	100
	100	100	80	100	100	100	100	90	100	100	100	100
	100	90	100	100	100	100	100	100	100	100	100	100
	90	100	100	100	100	70	80	100	100	100	100	100
	100	100	100	100	100	100	100	100	100	100	100	100
	100	100	70	100	100	100	100	100	70	100	100	100
	100	100	100	100	100	100	100	100	100	90	100	90
	100	100	100	100	100	100	100	100	100	100	100	100
	100	90	80	100	100	100	100	100	100	100	100	100
	90	100	100	100	100	100	90	100	90	100	100	100
	100	100	100	100	90	100	100	100	100	100	90	100
	100	100	90	100	100	100	100	100	100	100	100	100
	100	80	100	90	100	100	100	100	100	100	100	80
	100	100	100	100	100	100	100	100	100	70	100	100
	100	100	100	100	100	90	100	100	100	100	100	100
	100	100	80	100	100	100	100	100	90	100	100	100
	90	100	100	100	100	100	90	100	100	100	100	100
	100	100	100	100	100	100	100	100	100	100	100	100
	100	100	100	100	100	100	100	100	100	100	90	60
	100	100	90	100	100	100	100	90	100	100	100	100
	100	100	100	100	100	90	100	100	100	100	100	100
	100	100	100	100	100	100	100	100	100	100	100	100
	100	100	90	100	100	100	100	100	100	100	100	100
	100	100	100	100	100	100	100	100	100	100	100	100
	100	100	100	100	100	100	100	100	100	100	100	100
	100	100	80	100	100	100	100	100	100	100	100	100
	100	100	100	100	100	100	100	100	100	100	90	100
	100	100	90	100	100	100	100	100	100	100	100	100
	100	100	100	100	100	100	100	100	100	100	100	100
	100	100	80	100	100	100	100	100	100	100	100	100
	100	100	100	100	100	100	100	100	100	100	100	100
	Day 7
	N2 Vector RNAi	TDP43(WT) Vector RNAi	TDP43(M337V) Vector RNAi	N2 eps-8 RNAi	TDP43(WT) eps-8 RNAi	TDP43(M337V) eps-8 RNAi	N2 mig-2 RNAi	TDP43(WT) mig-2 RNAi	TDP43(M337V) mig-2 RNAi	N2 rac-2 RNAi	TDP43(WT) rac-2 RNAi	TDP43(M337V) rac-2 RNAi
	90	90	90	100	100	90	100	100	90	100	100	100
	100	80	70	80	100	80	80	100	80	90	100	80
	100	100	80	90	90	70	100	100	100	100	100	70
	100	90	70	100	100	100	100	100	90	100	80	100
	80	80	100	90	100	90	90	100	70	100	100	90
	100	100	100	90	90	80	100	90	100	90	90	90
	90	90	60	100	90	100	100	90	100	100	100	80
	90	100	70	90	100	100	100	100	90	100	100	100
	100	100	90	100	90	100	90	100	90	100	80	100
	100	80	60	100	100	90	100	100	90	80	100	80
	100	70	50	100	90	100	100	100	100	100	90	90
	80	100	80	100	100	80	100	100	90	100	100	100
	90	100	90	100	100	80	100	100	80	100	100	100
	100	100	70	100	100	90	90	80	90	100	100	70
	100	100	80	90	100	70	100	100	100	100	100	90
	80	90	70	100	100	100	100	90	100	100	90	100
	70	100	60	100	100	80	100	100	100	100	100	100
	90	80	100	100	100	90	100	100	70	100	80	90
	90	90	80	100	90	80	100	80	100	100	100	80
	100	100	60	90	100	100	100	100	90	90	80	90
	100	90	50	100	100	60	100	100	100	100	100	100
	100	100	70	100	100	100	100	100	80	80	100	100
	100	70	60	100	100	80	100	100	70	100	100	80
	100	90	80	100	100	60	100	100	60	100	100	80
	100	100	100	100	100	80	100	100	100	100	100	100
	100	100	80	100	100	100	100	100	80	100	100	90
	90	100	50	90	100	90	100	100	100	100	100	90
	100	60	60	100	100	70	100	100	80	100	100	100
	100	100	80	100	100	90	100	90	100	100	100	100
	100	100	70	100	90	70	90	100	70	100	100	70
	100	90	100	100	100	100	100	100	100	100	100	100
	100	100	80	100	90	100	100	100	100	100	100	100
	100	100	100	100	100	80	90	100	100	100	100	100
	100	100	70	100	100	100	100	50	80	100	100	100
	100	70	100	100	100	100	100	100	100	100	80	90
	100	100	100	100	80	100	100	100	100	80	100	100
	90	100	60	100	100	60	100	100	100	100	100	100
	100	100	100	90	100	100	100	100	90	100	100	100
	100	100	80	100	100	100	90	100	100	100	100	100
	100	100	100	100	100	80	100	100	100	100	90	80
	100	100	70	100	100	100	100	80	100	100	100	100
	90	90	100	100	100	100	100	100	80	100	100	100
	100	100	60	100	100	90	100	100	100	80	90	100
	100	100	100	90	100	100	100	100	100	100	100	100
	100	100	70	100	100	100	100	100	100	100	100	100
	100	100	90	100	100	90	100	90	100	100	100	100
	100	100	100	100	90	100	100	100	70	100	100	100
	100	100	100	100	100	100	90	100	100	100	80	90
	100	80	70	100	100	100	100	100	100	100	100	100
	80	100	100	100	100	100	100	80	100	100	100	100
	100	100	80	100	100	100	100	100	100	100	80	100
	100	100	100	100	100	100	100	100	80	90	100	100
	100	100	100	100	70	100	100	100	100	90	100	100
	100	100	90	80	100	100	100	60	100	100	100	70
	100	100	100	100	100	100	100	100	100	100	100	100
	100	90	100	100	100	100	100	100	100	100	100	100
	80	100	80	100	100	100	100	100	100	100	90	100
	100	100	100	100	100	100	100	100	100	100	100	100
	100	100	90	100	100	100	100	100	100	100	100	100
	100	100	100	100	100	100	100	100	100	90	100	90
	90	80	100	100	100	100	100	100	100	100	100	100
	100	100	70	100	100	100	100	100	100	100	100	100
	100	100	100	100	100	80	100	100	100	100	100	100
	100	100	100	100	100	100	100	100	100	100	100	100
	100	90	80	100	100	100	100	100	100	100	100	100
	100	100	100	100	100	100	100	100	100	100	100	100
	100	100	100	100	100	100	100	100	100	100	100	100
	100	100	100	100	100	100	100	100	100	100	100	100
	100	100	100	100	100	100	100	100	100	100	100	100
	100	100	100	100	100	100	100	100	100	100	100	100
Fig. 2i
	Day 5
	TDP43(WT) Vector RNAi	TDP43(M337V) Vector RNAi	TDP43(WT) eps-8 RNAi	TDP43(M337V) eps-8 RNAi	TDP43(WT) mig-2 RNAi	TDP43(M337V) mig-2 RNAi	TDP43(WT) rac-2 RNAi	TDP43(M337V) rac-2 RNAi
	0.318681	0.173077	0.482759	0.494681	0.37415	0.418919	0.477987	0.544693
	0.354167	0.13172	0.380952	0.52027	0.46	0.501139	0.578125	0.491349
	0.333333	0.117371	0.484848	0.449367	0.421801	0.464548	0.492647	0.35082
Fig. 2j
	Day 5
	TDP43(WT) Vector RNAi	TDP43(M337V) Vector RNAi	TDP43(WT) eps-8 RNAi	TDP43(M337V) eps-8 RNAi	TDP43(WT) mig-2 RNAi	TDP43(M337V) mig-2 RNAi	TDP43(WT) rac-2 RNAi	TDP43(M337V) rac-2 RNAi
	17	11	18	14	19	12	19	17
	19	9	17	17	19	19	18	19
	19	19	19	15	20	18	20	19
	18	10	18	19	18	18	18	19
	19	19	17	19	19	17	18	13
	18	17	16	19	19	18	19	16
	19	14	14	18	19	10	18	18
	20	18	16	18	19	8	18	19
	19	14	17	16	17	18	20	18
	19	18	18	17	19	10	19	18
	19	11	18	14	19	12	19	19
	18	19	19	20	19	10	19	8
	20	7	18	5	20	18	18	5
	18	18	18	19	20	20	19	19
	19	13	17	15	19	17	17	16
	19	17	19	19	18	19	18	19
	20	19	18	19	19	17	18	17
	18	18	19	16	19	16	18	5
	18	15	19	18	19	12	15	8
	19	3	19	16	19	7	18	14
	18	17	17	14	18	18	17	19
	19	9	18	12	19	11	19	9
	20	7	19	8	18	19	19	18
	18	19	17	17	19	19	18	4
	18	15	19	12	19	19	20	19
	19	18	19	8	19	17	20	15
	19	14	20	8	19	19	19	19
	18	12	18	20	20	19	19	12
	20	13	20	12	18	19	17	19
	19	11	19	18	19	19	19	17
	19	12	19	18	19	18	18	18
	18	14	20	18	19	20	18	19
	18	3	19	18	18	19	19	19
	20	11	19	18	19	19	19	13
	20	10	19	18	18	19	18	18
	20	11	19	18	19	18	19	18
	20	17	20	20	19	19	19	17
	19	9	19	12	19	18	19	17
	19	14	20	18	18	14	18	11
	19	15	17	18	20	18	19	19
	19	10	20	17	19	19	18	19
	19	8	19	18	20	17	19	11
	20	19	19	20	19	10	18	20
	20	16	19	19	19	18	18	18
	19	20	19	20	18	18	18	18
	17	13	19		20	19	18	20
	18	17	19		19	20	18	18
	18	12	18		19	19	19	19
	19	8	18		19	18	18	19
	18	9	18			18
	19	16				17
	17	4				18
	19	8				18
	19	18
	18	7
	18	16
	19	18
	19	5
	19	16
	19	20
	19	18
	18	18
	19	19
	19	19
	18	7
	19	5
	19	5
	18	8
	19	9
	17	12
	20	19
	20	11
	19	10
	19
	18
	19
	19
	18
	19
	17
	18
	19
	17
	18
	19
	20
	19
	19
Fig. 2k
	Genotype	RNAi	Worm #	HEAD neurons	Body neurons	Total neurons	Nerve cord discontinuity		Genotype	RNAi	Worm #	HEAD neurons	Body neurons	Total neurons	Nerve cord discontinuity
	TDP43 wt	EV	1	4	17	21	NO		TDP43 mut	EV	1	3	11	14	YES
	TDP43 wt	EV	2	4	19	23	NO		TDP43 mut	EV	2	2	9	11	YES
	TDP43 wt	EV	3	4	19	23	NO		TDP43 mut	EV	3	4	19	23	NO
	TDP43 wt	EV	4	4	18	22	NO		TDP43 mut	EV	4	3	10	13	YES
	TDP43 wt	EV	5	4	19	23	NO		TDP43 mut	EV	5	4	19	23	NO
	TDP43 wt	EV	6	4	18	22	NO		TDP43 mut	EV	6	4	17	21	NO
	TDP43 wt	EV	7	4	19	23	NO		TDP43 mut	EV	7	3	14	17	YES
	TDP43 wt	EV	8	4	20	24	NO		TDP43 mut	EV	8	4	18	22	NO
	TDP43 wt	EV	9	4	19	23	NO		TDP43 mut	EV	9	4	14	18	YES
	TDP43 wt	EV	10	4	19	23	NO		TDP43 mut	EV	10	4	18	22	YES
	TDP43 wt	EV	11	4	19	23	NO		TDP43 mut	EV	11	3	11	14	YES
	TDP43 wt	EV	12	4	18	22	NO		TDP43 mut	EV	12	4	19	23	NO
	TDP43 wt	EV	13	4	20	24	NO		TDP43 mut	EV	13	4	7	11	YES
	TDP43 wt	EV	14	4	18	22	NO		TDP43 mut	EV	14	2	18	20	YES
	TDP43 wt	EV	15	4	19	23	NO		TDP43 mut	EV	15	3	13	16	YES
	TDP43 wt	EV	16	4	19	23	NO		TDP43 mut	EV	16	4	17	21	NO
	TDP43 wt	EV	17	4	20	24	NO		TDP43 mut	EV	17	4	19	23	NO
	TDP43 wt	EV	18	4	18	22	NO		TDP43 mut	EV	18	4	18	22	NO
	TDP43 wt	EV	19	4	18	22	NO		TDP43 mut	EV	19	4	15	19	YES
	TDP43 wt	EV	20	4	19	23	NO		TDP43 mut	EV	20	2	3	5	YES
	TDP43 wt	EV	21	4	18	22	NO		TDP43 mut	EV	21	2	17	19	YES
	TDP43 wt	EV	22	4	19	23	NO		TDP43 mut	EV	22	3	9	12	YES
	TDP43 wt	EV	23	4	20	24	NO		TDP43 mut	EV	23	4	7	11	YES
	TDP43 wt	EV	24	4	18	22	NO		TDP43 mut	EV	1	4	19	23	NO
	TDP43 wt	EV	25	4	18	22	NO		TDP43 mut	EV	2	4	15	19	YES
	TDP43 wt	EV	26	4	19	23	NO		TDP43 mut	EV	3	4	18	22	NO
	TDP43 wt	EV	27	4	19	23	NO		TDP43 mut	EV	4	4	14	18	YES
	TDP43 wt	EV	28	4	18	22	NO		TDP43 mut	EV	5	3	12	15	YES
	TDP43 wt	EV	29	4	20	24	NO		TDP43 mut	EV	6	4	13	17	YES
	TDP43 wt	EV	30	4	19	23	NO		TDP43 mut	EV	7	2	11	13	YES
	TDP43 wt	EV	1	4	19	23	NO		TDP43 mut	EV	8	3	12	15	YES
	TDP43 wt	EV	2	4	18	22	NO		TDP43 mut	EV	9	4	14	18	YES
	TDP43 wt	EV	3	4	18	22	NO		TDP43 mut	EV	10	4	3	7	YES
	TDP43 wt	EV	4	4	20	24	NO		TDP43 mut	EV	11	4	11	15	YES
	TDP43 wt	EV	5	4	20	24	NO		TDP43 mut	EV	12	3	10	13	YES
	TDP43 wt	EV	6	4	20	24	NO		TDP43 mut	EV	13	3	11	14	YES
	TDP43 wt	EV	7	4	20	24	NO		TDP43 mut	EV	14	3	17	20	YES
	TDP43 wt	EV	8	4	19	23	NO		TDP43 mut	EV	15	4	9	13	YES
	TDP43 wt	EV	9	4	19	23	NO		TDP43 mut	EV	16	4	14	18	YES
	TDP43 wt	EV	10	4	19	23	NO		TDP43 mut	EV	17	4	15	19	YES
	TDP43 wt	EV	11	4	19	23	NO		TDP43 mut	EV	18	4	10	14	YES
	TDP43 wt	EV	12	4	19	23	NO		TDP43 mut	EV	19	3	8	11	YES
	TDP43 wt	EV	13	4	20	24	NO		TDP43 mut	EV	20	4	19	23	NO
	TDP43 wt	EV	14	4	20	24	NO		TDP43 mut	EV	21	4	16	20	YES
	TDP43 wt	EV	15	4	19	23	NO		TDP43 mut	EV	22	4	20	24	NO
	TDP43 wt	EV	16	4	17	21	NO		TDP43 mut	EV	23	4	13	17	YES
	TDP43 wt	EV	17	4	18	22	NO		TDP43 mut	EV	24	4	17	21	YES
	TDP43 wt	EV	18	4	18	22	NO		TDP43 mut	EV	25	4	12	16	YES
	TDP43 wt	EV	19	4	19	23	NO		TDP43 mut	EV	26	3	8	11	YES
	TDP43 wt	EV	20	4	18	22	NO		TDP43 mut	EV	27	4	9	13	YES
	TDP43 wt	EV	21	4	19	23	NO		TDP43 mut	EV	28	4	16	20	YES
	TDP43 wt	EV	22	4	17	21	NO		TDP43 mut	EV	29	3	4	7	YES
	TDP43 wt	EV	23	4	19	23	NO		TDP43 mut	EV	30	4	8	12	YES
	TDP43 wt	EV	24	4	19	23	NO		TDP43 mut	EV	1	4	18	22	NO
	TDP43 wt	EV	25	4	18	22	NO		TDP43 mut	EV	2	2	7	9	YES
	TDP43 wt	EV	26	4	18	22	NO		TDP43 mut	EV	3	4	16	20	NO
	TDP43 wt	EV	27	4	19	23	NO		TDP43 mut	EV	4	4	18	22	NO
	TDP43 wt	EV	28	4	19	23	NO		TDP43 mut	EV	5	3	5	8	YES
	TDP43 wt	EV	29	4	19	23	NO		TDP43 mut	EV	6	4	16	20	YES
	TDP43 wt	EV	30	4	19	23	NO		TDP43 mut	EV	7	4	20	24	NO
	TDP43 wt	EV	1	4	19	23	NO		TDP43 mut	EV	8	4	18	22	NO
	TDP43 wt	EV	2	4	18	22	NO		TDP43 mut	EV	9	4	18	22	NO
	TDP43 wt	EV	3	4	19	23	NO		TDP43 mut	EV	10	4	19	23	NO
	TDP43 wt	EV	4	4	19	23	NO		TDP43 mut	EV	11	4	19	23	YES
	TDP43 wt	EV	5	4	18	22	NO		TDP43 mut	EV	12	2	7	9	YES
	TDP43 wt	EV	6	4	19	23	NO		TDP43 mut	EV	13	3	5	8	YES
	TDP43 wt	EV	7	4	19	23	NO		TDP43 mut	EV	14	4	5	9	YES
	TDP43 wt	EV	8	4	18	22	NO		TDP43 mut	EV	15	4	8	12	YES
	TDP43 wt	EV	9	4	19	23	NO		TDP43 mut	EV	16	4	9	13	YES
	TDP43 wt	EV	10	4	17	21	NO		TDP43 mut	EV	17	4	12	16	YES
	TDP43 wt	EV	11	4	20	24	NO		TDP43 mut	EV	18	4	19	23	NO
	TDP43 wt	EV	12	4	20	24	NO		TDP43 mut	EV	19	4	11	15	YES
	TDP43 wt	EV	13	4	19	23	NO		TDP43 mut	EV	20	4	10	14	YES
	TDP43 wt	EV	14	4	19	23	NO		TDP43 mut	rac-2	1	4	17	21	YES
	TDP43 wt	EV	15	4	18	22	NO		TDP43 mut	rac-2	2	4	19	23	NO
	TDP43 wt	EV	16	4	19	23	NO		TDP43 mut	rac-2	3	4	19	23	NO
	TDP43 wt	EV	17	4	19	23	NO		TDP43 mut	rac-2	4	4	19	23	NO
	TDP43 wt	EV	18	4	18	22	NO		TDP43 mut	rac-2	5	4	13	17	YES
	TDP43 wt	EV	19	4	19	23	NO		TDP43 mut	rac-2	6	4	16	20	NO
	TDP43 wt	EV	20	4	17	21	NO		TDP43 mut	rac-2	7	4	18	22	NO
	TDP43 wt	EV	21	4	18	22	NO		TDP43 mut	rac-2	8	4	19	23	NO
	TDP43 wt	EV	22	4	19	23	NO		TDP43 mut	rac-2	9	4	18	22	NO
	TDP43 wt	EV	23	4	17	21	NO		TDP43 mut	rac-2	10	4	18	22	NO
	TDP43 wt	EV	24	4	18	22	NO		TDP43 mut	rac-2	11	4	19	23	NO
	TDP43 wt	EV	25	4	19	23	NO		TDP43 mut	rac-2	12	2	8	10	YES
	TDP43 wt	EV	26	4	20	24	NO		TDP43 mut	rac-2	13	2	5	7	YES
	TDP43 wt	EV	27	4	19	23	NO		TDP43 mut	rac-2	14	4	19	23	NO
	TDP43 wt	EV	28	4	19	23	NO		TDP43 mut	rac-2	15	4	16	20	NO
	TDP43 wt	rac-2	1	4	19	23	NO		TDP43 mut	rac-2	16	3	19	22	NO
	TDP43 wt	rac-2	2	4	18	22	NO		TDP43 mut	rac-2	17	4	17	21	NO
	TDP43 wt	rac-2	3	4	20	24	NO		TDP43 mut	rac-2	18	3	5	8	YES
	TDP43 wt	rac-2	4	4	18	22	NO		TDP43 mut	rac-2	19	4	8	12	YES
	TDP43 wt	rac-2	5	4	18	22	NO		TDP43 mut	rac-2	20	4	14	18	NO
	TDP43 wt	rac-2	6	4	19	23	NO		TDP43 mut	rac-2	21	4	19	23	NO
	TDP43 wt	rac-2	7	4	18	22	NO		TDP43 mut	rac-2	22	4	9	13	YES
	TDP43 wt	rac-2	8	4	18	22	NO		TDP43 mut	rac-2	23	4	18	22	NO
	TDP43 wt	rac-2	9	4	20	24	NO		TDP43 mut	rac-2	24	3	4	7	YES
	TDP43 wt	rac-2	10	4	19	23	NO		TDP43 mut	rac-2	1	4	19	23	NO
	TDP43 wt	rac-2	11	4	19	23	NO		TDP43 mut	rac-2	2	4	15	19	YES
	TDP43 wt	rac-2	12	4	19	23	NO		TDP43 mut	rac-2	3	4	19	23	NO
	TDP43 wt	rac-2	13	4	18	22	NO		TDP43 mut	rac-2	4	3	12	15	YES
	TDP43 wt	rac-2	14	4	19	23	NO		TDP43 mut	rac-2	5	4	19	23	NO
	TDP43 wt	rac-2	15	4	17	21	NO		TDP43 mut	rac-2	6	4	17	21	NO
	TDP43 wt	rac-2	16	4	18	22	NO		TDP43 mut	rac-2	7	4	18	22	NO
	TDP43 wt	rac-2	17	4	18	22	NO		TDP43 mut	rac-2	8	4	19	23	NO
	TDP43 wt	rac-2	18	4	18	22	NO		TDP43 mut	rac-2	9	4	19	23	NO
	TDP43 wt	rac-2	19	4	15	19	NO		TDP43 mut	rac-2	10	4	13	17	YES
	TDP43 wt	rac-2	20	4	18	22	NO		TDP43 mut	rac-2	11	4	18	22	NO
	TDP43 wt	rac-2	21	4	17	21	NO		TDP43 mut	rac-2	12	4	18	22	NO
	TDP43 wt	rac-2	22	4	19	23	NO		TDP43 mut	rac-2	13	4	17	21	NO
	TDP43 wt	rac-2	23	4	19	23	NO		TDP43 mut	rac-2	14	4	17	21	NO
	TDP43 wt	rac-2	24	4	18	22	NO		TDP43 mut	rac-2	15	4	11	15	YES
	TDP43 wt	rac-2	1	4	20	24	NO		TDP43 mut	rac-2	16	4	19	23	NO
	TDP43 wt	rac-2	2	4	20	24	NO		TDP43 mut	rac-2	17	4	19	23	NO
	TDP43 wt	rac-2	3	4	19	23	NO		TDP43 mut	rac-2	18	4	11	15	YES
	TDP43 wt	rac-2	4	4	19	23	NO		TDP43 mut	rac-2	19	4	20	24	NO
	TDP43 wt	rac-2	5	4	17	21	NO		TDP43 mut	rac-2	20	4	18	22	NO
	TDP43 wt	rac-2	6	4	19	23	NO		TDP43 mut	rac-2	21	4	18	22	NO
	TDP43 wt	rac-2	7	4	18	22	NO		TDP43 mut	rac-2	22	4	20	24	NO
	TDP43 wt	rac-2	8	4	18	22	NO		TDP43 mut	rac-2	23	4	18	22	NO
	TDP43 wt	rac-2	9	4	19	23	NO		TDP43 mut	rac-2	24	4	19	23	NO
	TDP43 wt	rac-2	10	4	19	23	NO		TDP43 mut	rac-2	25	4	19	23	NO
	TDP43 wt	rac-2	11	4	18	22	NO		TDP43 mut	mig-2	1	4	12	16	YES
	TDP43 wt	rac-2	12	4	19	23	NO		TDP43 mut	mig-2	2	4	19	23	NO
	TDP43 wt	rac-2	13	4	19	23	NO		TDP43 mut	mig-2	3	4	18	22	NO
	TDP43 wt	rac-2	14	4	19	23	NO		TDP43 mut	mig-2	4	4	18	22	NO
	TDP43 wt	rac-2	15	4	18	22	NO		TDP43 mut	mig-2	5	4	17	21	NO
	TDP43 wt	rac-2	16	4	19	23	NO		TDP43 mut	mig-2	6	4	18	22	NO
	TDP43 wt	rac-2	17	4	18	22	NO		TDP43 mut	mig-2	7	4	10	14	YES
	TDP43 wt	rac-2	18	4	19	23	NO		TDP43 mut	mig-2	8	3	8	11	YES
	TDP43 wt	rac-2	19	4	18	22	NO		TDP43 mut	mig-2	9	4	18	22	NO
	TDP43 wt	rac-2	20	4	18	22	NO		TDP43 mut	mig-2	10	4	10	14	YES
	TDP43 wt	rac-2	21	4	18	22	NO		TDP43 mut	mig-2	11	4	12	16	YES
	TDP43 wt	rac-2	22	4	18	22	NO		TDP43 mut	mig-2	12	4	10	14	YES
	TDP43 wt	rac-2	23	4	18	22	NO		TDP43 mut	mig-2	13	4	18	22	NO
	TDP43 wt	rac-2	24	4	19	23	NO		TDP43 mut	mig-2	14	4	20	24	NO
	TDP43 wt	rac-2	25	4	18	22	NO		TDP43 mut	mig-2	15	4	17	21	YES
	TDP43 wt	mig-2	1	4	19	23	NO		TDP43 mut	mig-2	16	4	19	23	NO
	TDP43 wt	mig-2	2	4	19	23	NO		TDP43 mut	mig-2	17	4	17	21	NO
	TDP43 wt	mig-2	3	4	20	24	NO		TDP43 mut	mig-2	18	4	16	20	YES
	TDP43 wt	mig-2	4	4	18	22	NO		TDP43 mut	mig-2	19	4	12	16	YES
	TDP43 wt	mig-2	5	4	19	23	NO		TDP43 mut	mig-2	20	4	7	11	YES
	TDP43 wt	mig-2	6	4	19	23	NO		TDP43 mut	mig-2	21	4	18	22	NO
	TDP43 wt	mig-2	7	4	19	23	NO		TDP43 mut	mig-2	22	3	11	14	YES
	TDP43 wt	mig-2	8	4	19	23	NO		TDP43 mut	mig-2	23	4	19	23	NO
	TDP43 wt	mig-2	9	4	17	21	NO		TDP43 mut	mig-2	24	4	19	23	NO
	TDP43 wt	mig-2	10	4	19	23	NO		TDP43 mut	mig-2	25	4	19	23	NO
	TDP43 wt	mig-2	11	4	19	23	NO		TDP43 mut	mig-2	26	4	17	21	NO
	TDP43 wt	mig-2	12	4	19	23	NO		TDP43 wt	mig-2	1	4	19	23	NO
	TDP43 wt	mig-2	13	4	20	24	NO		TDP43 wt	mig-2	2	4	19	23	NO
	TDP43 wt	mig-2	14	4	20	24	NO		TDP43 wt	mig-2	3	4	19	23	NO
	TDP43 wt	mig-2	15	4	19	23	NO		TDP43 wt	mig-2	4	4	19	23	NO
	TDP43 wt	mig-2	16	4	18	22	NO		TDP43 wt	mig-2	5	4	18	22	NO
	TDP43 wt	mig-2	17	4	19	23	NO		TDP43 wt	mig-2	6	4	20	24	NO
	TDP43 wt	mig-2	18	4	19	23	NO		TDP43 wt	mig-2	7	4	19	23	YES
	TDP43 wt	mig-2	19	4	19	23	NO		TDP43 wt	mig-2	8	4	19	23	NO
	TDP43 wt	mig-2	20	4	19	23	NO		TDP43 wt	mig-2	9	4	19	23	NO
	TDP43 wt	mig-2	21	4	18	22	NO		TDP43 wt	mig-2	10	4	18	22	NO
	TDP43 wt	mig-2	22	4	19	23	NO		TDP43 wt	mig-2	11	4	19	23	NO
	TDP43 wt	mig-2	23	4	18	22	NO		TDP43 wt	mig-2	12	4	18	22	NO
	TDP43 wt	mig-2	24	4	19	23	NO		TDP43 wt	mig-2	13	4	14	18	YES
	TDP43 wt	mig-2	25	4	19	23	NO		TDP43 wt	mig-2	14	4	18	22	NO
	TDP43 wt	mig-2	1	4	19	23	NO		TDP43 wt	mig-2	15	4	19	23	NO
	TDP43 wt	mig-2	2	4	19	23	NO		TDP43 wt	mig-2	16	4	17	21	NO
	TDP43 wt	mig-2	3	4	20	24	NO		TDP43 wt	mig-2	17	3	10	13	YES
	TDP43 wt	mig-2	4	4	18	22	NO		TDP43 wt	mig-2	18	4	18	22	YES
	TDP43 wt	mig-2	5	4	19	23	NO		TDP43 wt	mig-2	19	4	18	22	NO
	TDP43 wt	mig-2	6	4	19	23	NO		TDP43 wt	mig-2	20	4	19	23	NO
	TDP43 wt	mig-2	7	4	19	23	NO		TDP43 wt	mig-2	21	4	20	24	NO
	TDP43 wt	mig-2	8	4	18	22	NO		TDP43 wt	mig-2	22	4	19	23	NO
	TDP43 wt	mig-2	9	4	19	23	NO		TDP43 wt	mig-2	23	4	18	22	NO
	TDP43 wt	mig-2	10	4	18	22	NO		TDP43 wt	mig-2	24	4	18	22	NO
	TDP43 wt	mig-2	11	4	19	23	NO		TDP43 wt	mig-3	25	4	17	21	NO
	TDP43 wt	mig-2	12	4	19	23	NO		TDP43 wt	mig-4	26	4	18	22	NO
	TDP43 wt	mig-2	13	4	19	23	NO		TDP43 wt	mig-5	27	4	18	22	NO
	TDP43 wt	mig-2	14	4	18	22	NO		TDP43 mut	eps-8	1	3	14	17	YES
	TDP43 wt	mig-2	15	4	20	24	NO		TDP43 mut	eps-8	2	4	17	21	NO
	TDP43 wt	mig-2	16	4	19	23	NO		TDP43 mut	eps-8	3	3	15	18	YES
	TDP43 wt	mig-2	17	4	20	24	NO		TDP43 mut	eps-8	4	4	19	23	NO
	TDP43 wt	mig-2	18	4	19	23	NO		TDP43 mut	eps-8	5	4	19	23	NO
	TDP43 wt	mig-2	19	4	19	23	NO		TDP43 mut	eps-8	6	4	19	23	NO
	TDP43 wt	mig-2	20	4	18	22	NO		TDP43 mut	eps-8	7	4	18	22	NO
	TDP43 wt	mig-2	21	4	20	24	NO		TDP43 mut	eps-8	8	4	18	22	NO
	TDP43 wt	mig-2	22	4	19	23	NO		TDP43 mut	eps-8	9	4	16	20	NO
	TDP43 wt	mig-2	23	4	19	23	NO		TDP43 mut	eps-8	10	4	17	21	NO
	TDP43 wt	mig-2	24	4	19	23	NO		TDP43 mut	eps-8	11	4	14	18	YES
	TDP43 wt	eps-8	1	4	18	22	NO		TDP43 mut	eps-8	12	4	20	24	NO
	TDP43 wt	eps-8	2	4	17	21	NO		TDP43 mut	eps-8	13	3	5	8	YES
	TDP43 wt	eps-8	3	4	19	23	NO		TDP43 mut	eps-8	14	4	19	23	NO
	TDP43 wt	eps-8	4	4	18	22	NO		TDP43 mut	eps-8	15	4	15	19	NO
	TDP43 wt	eps-8	5	4	17	21	NO		TDP43 mut	eps-8	16	4	19	23	NO
	TDP43 wt	eps-8	6	4	16	20	NO		TDP43 mut	eps-8	17	4	19	23	NO
	TDP43 wt	eps-8	7	3	14	17	NO		TDP43 mut	eps-8	18	4	16	20	NO
	TDP43 wt	eps-8	8	4	16	20	NO		TDP43 mut	eps-8	19	4	18	22	NO
	TDP43 wt	eps-8	9	4	17	21	NO		TDP43 mut	eps-8	20	4	16	20	NO
	TDP43 wt	eps-8	10	4	18	22	NO		TDP43 mut	eps-8	21	4	14	18	NO
	TDP43 wt	eps-8	11	4	18	22	NO		TDP43 mut	eps-8	22	2	12	14	NO
	TDP43 wt	eps-8	12	4	19	23	NO		TDP43 mut	eps-8	23	0	8	8	YES
	TDP43 wt	eps-8	13	4	18	22	NO		TDP43 mut	eps-8	24	4	17	21	YES
	TDP43 wt	eps-8	14	4	18	22	NO		TDP43 mut	eps-8	25	3	12	15	YES
	TDP43 wt	eps-8	15	4	17	21	NO		TDP43 mut	eps-8	1	4	8	12	YES
	TDP43 wt	eps-8	16	4	19	23	NO		TDP43 mut	eps-8	2	4	8	12	YES
	TDP43 wt	eps-8	17	4	18	22	NO		TDP43 mut	eps-8	3	4	20	24	NO
	TDP43 wt	eps-8	18	4	19	23	NO		TDP43 mut	eps-8	4	4	12	16	YES
	TDP43 wt	eps-8	19	4	19	23	NO		TDP43 mut	eps-8	5	4	18	22	NO
	TDP43 wt	eps-8	20	4	19	23	NO		TDP43 mut	eps-8	6	4	18	22	NO
	TDP43 wt	eps-8	21	4	17	21	NO		TDP43 mut	eps-8	7	4	18	22	NO
	TDP43 wt	eps-8	22	4	18	22	NO		TDP43 mut	eps-8	8	4	18	22	NO
	TDP43 wt	eps-8	23	4	19	23	NO		TDP43 mut	eps-8	9	4	18	22	NO
	TDP43 wt	eps-8	24	4	17	21	NO		TDP43 mut	eps-8	10	4	18	22	NO
	TDP43 wt	eps-8	25	4	19	23	NO		TDP43 mut	eps-8	11	4	18	22	NO
	TDP43 wt	eps-8	1	4	19	23	NO		TDP43 mut	eps-8	12	4	20	24	NO
	TDP43 wt	eps-8	2	4	20	24	NO		TDP43 mut	eps-8	13	4	12	16	NO
	TDP43 wt	eps-8	3	4	18	22	NO		TDP43 mut	eps-8	14	4	18	22	YES
	TDP43 wt	eps-8	4	4	20	24	NO		TDP43 mut	eps-8	15	4	18	22	NO
	TDP43 wt	eps-8	5	4	19	23	NO		TDP43 mut	eps-8	16	4	17	21	NO
	TDP43 wt	eps-8	6	4	19	23	NO		TDP43 mut	eps-8	17	4	18	22	NO
	TDP43 wt	eps-8	7	3	20	23	NO		TDP43 mut	eps-8	18	4	20	24	NO
	TDP43 wt	eps-8	8	4	19	23	NO		TDP43 mut	eps-8	19	4	19	23	NO
	TDP43 wt	eps-8	9	4	19	23	NO		TDP43 mut	eps-8	20	4	20	24	NO
	TDP43 wt	eps-8	10	4	19	23	NO
	TDP43 wt	eps-8	11	4	19	23	NO
	TDP43 wt	eps-8	12	4	20	24	NO
	TDP43 wt	eps-8	13	4	19	23	NO
	TDP43 wt	eps-8	14	4	20	24	NO
	TDP43 wt	eps-8	15	4	17	21	NO
	TDP43 wt	eps-8	16	4	20	24	NO
	TDP43 wt	eps-8	17	4	19	23	NO
	TDP43 wt	eps-8	18	4	19	23	NO
	TDP43 wt	eps-8	19	4	19	23	NO
	TDP43 wt	eps-8	20	4	19	23	NO
	TDP43 wt	eps-8	21	4	19	23	NO
	TDP43 wt	eps-8	22	4	19	23	NO
	TDP43 wt	eps-8	23	4	18	22	NO
	TDP43 wt	eps-8	24	4	18	22	NO
	TDP43 wt	eps-8	25	4	18	22	NO
