# Supplementary material for: The aging factor EPS8 induces disease-related protein aggregation through RAC signaling hyperactivation
Source: Nat Aging. 2025 Sep 3;5(9):1750–70. doi: 10.1038/s43587-025-00943-w (PMC12443605; doi:10.1038/s43587-025-00943-w)
Supplement: Supplementary file 7 — Statistical source data. [file 43587_2025_943_MOESM7_ESM.xlsx]

## Sheet: Fig. 3
Fig. 3a
	Filter trap					SDS-PAGE
	Q100-HTT NT shRNA	Q100-HTT EPS8 shRNA #1	Q100-HTT EPS8 shRNA #2			Q100-HTT NT shRNA	Q100-HTT EPS8 shRNA #1	Q100-HTT EPS8 shRNA #2
	100	30.7	17.3			100	83.1	64.4
	100	13.1	11.6			100	69.2	87.9
	100	33.1	17.7			100	66.9	61.7
	100	37.3	36.5			100	57.9	67.5
	100	52.6	18.6			100	88.2	97.3
Fig. 3b
	Filter trap					SDS-PAGE
	TDP43(A3827) NT shRNA	TDP43(A3827) EPS8 shRNA #1	TDP43(A3827) EPS8 shRNA #2			TDP43(A3827) NT shRNA	TDP43(A3827) EPS8 shRNA #1	TDP43(A3827) EPS8 shRNA #2
	100	38.1	36.3			100	77.3	74.2
	100	34.6	59.9			100	96	148
	100	27.3	27.7			100	83.2	83.6
	100	44.4	63.5			100	112.8	147
Fig. 3c
	Filter trap					SDS-PAGE
	FUS(P525L) NT shRNA	FUS(P525L) EPS8 shRNA #1	FUS(P525L) EPS8 shRNA #2			FUS(P525L) NT shRNA	FUS(P525L) EPS8 shRNA #1	FUS(P525L) EPS8 shRNA #2
	100	39.7	67.7			100	112.9	159.1
	100	69	69.9			100	71.5	71.1
	100	48.7	49.8			100	117.2	81.8
	100	21.9	23			100	79	85.7
Fig. 3d
	FUS(P525L) NT shRNA	FUS(P525L) EPS8 shRNA
	11.4286	9.67742
	16.2791	11.7647
	20.5882	10.5263
	22.7273	5.26316
	18.4211	6.66667
	26.4151	15.7895
	30.5556	12.5
	35.7143	11.1111
	36.3636	10
Fig. 3e
	FUS(P525L) NT shRNA	FUS(P525L) EPS8 shRNA #1	FUS(P525L) EPS8 shRNA #2
	100	39.5	50.6
	100	45.9	65
	100	56.1	47.6
Fig. 3f
	Filter trap					SDS-PAGE
	Q100-HTT Empty Vector	Q100-HTT EPS8(OE)				Q100-HTT Empty Vector	Q100-HTT EPS8(OE)
	100	166.5				100	51.6
	100	178.6				100	40.2
	100	216.7				100	52.1
	100	249.8				100	138.5
	100	327.7				100	69.7
	100	152.6				100	125.8
Fig. 3g
	Filter trap					SDS-PAGE
	TDP43(A3827) Empty Vector	TDP43(A3827) EPS8(OE)				TDP43(A3827) Empty Vector	TDP43(A3827) EPS8(OE)
	100	1460.7				100	98.8
	100	369				100	185.8
	100	468.8				100	110.7
	100	608.8				100	125.3
	100	162.9				100	156
	100	192.8				100	114.3
Fig. 3h
	Filter trap					SDS-PAGE
	Q23-HTT PBS	Q23-HTT RAC activator	Q100-HTT PBS	Q100-HTT RAC activator		Q23-HTT PBS	Q23-HTT RAC activator	Q100-HTT PBS	Q100-HTT RAC activator
	100	124.6	144.7	290.6		100	139.7	53.8	100.9
	100	70.7	183	334		100	66.6	67.5	45.3
	100	105	206.7	365		100	95.8	76.3	91.9
	100	80.9	303.6	497.8		100	66.3	82.8	88.2
