# Supplementary material for: The aging factor EPS8 induces disease-related protein aggregation through RAC signaling hyperactivation
Source: Nat Aging. 2025 Sep 3;5(9):1750–70. doi: 10.1038/s43587-025-00943-w (PMC12443605; doi:10.1038/s43587-025-00943-w)
Supplement: Supplementary file 8 — Statistical source data. [file 43587_2025_943_MOESM8_ESM.xlsx]

## Sheet: Fig. 4
Fig. 4a
	Filter trap										SDS-PAGE
	Q67 Vector RNAi + DMSO	Q67 eps-8 RNAi + DMSO	Q67 mig-2 RNAi + DMSO	Q67 rac-2 RNAi + DMSO	Q67 Vector RNAi + CytoD	Q67 eps-8 RNAi + CytoD	Q67 mig-2 RNAi + CytoD	Q67 rac-2 RNAi + CytoD			Q67 Vector RNAi + DMSO	Q67 eps-8 RNAi + DMSO	Q67 mig-2 RNAi + DMSO	Q67 rac-2 RNAi + DMSO	Q67 Vector RNAi + CytoD	Q67 eps-8 RNAi + CytoD	Q67 mig-2 RNAi + CytoD	Q67 rac-2 RNAi + CytoD
	100	65.5	18.7	33.3	54.8	44.7	8.4	23.5			100	103.3	109.5	127.1	106.4	137.6	191.8	143.2
	100	21.5	42.4	16.4	14.7	22.7	10.7	14.3			100	97.6	99.9	106.8	98.4	104.4	110.1	114.4
	100	12.3	14.1	30.6	47.2	16.5	14.5	49.2			100	51.2	87.3	116	107.3	111.2	153	161.5
Fig. 4b
	Filter trap							SDS-PAGE
	Q23-HTT + DMSO	Q23-HTT + CytoD	Q100-HTT + DMSO	Q100-HTT + CytoD				Q23-HTT + DMSO	Q23-HTT + CytoD	Q100-HTT + DMSO	Q100-HTT + CytoD
	100	12.9	277.4	51.4				100	91.1	103.4	118
	100	35.3	600.2	89.9				100	103	106.6	80
	100	28	257.5	120.8				100	157.8	192.7	168
Fig. 4c
	Filter trap			SDS-PAGE
	FUS(P525L) + DMSO	FUS(P525L) + CytoD		FUS(P525L) + DMSO	FUS(P525L) + CytoD
	100	32.4		100	110.5
	100	38.5		100	91.4
	100	41.3		100	89.7
	100	50		100	139.2
	100	42.4		100	106.9
	100	73.2		100	146.2
Fig. 4d
	Filter trap			SDS-PAGE
	TDP43(M337V) + DMSO	TDP43(M337V) + CytoD		TDP43(M337V) + DMSO	TDP43(M337V) + CytoD
	100	47.3		100	76.8
	100	46.5		100	91.3
	100	67.2		100	103.5
	100	32.2		100	87.2
	100	66.4		100	79.9
	100	74.6		100	109.6
Fig. 4e
	Filter trap							SDS-PAGE
	Q67,eps-8(WT) + DMSO	Q67,eps-8(WT) + CytoD	Q67,eps-8(Ub-less) + DMSO	Q67,eps-8(Ub-less) + CytoD				Q67,eps-8(WT) + DMSO	Q67,eps-8(WT) + CytoD	Q67,eps-8(Ub-less) + DMSO	Q67,eps-8(Ub-less) + CytoD
	100	25.7	138.2	18.2				100	100.3	80	66
	100	13.6	174.8	21.9				100	131.8	99.7	72.7
	100	57.3	163.6	45				100	138.8	130.2	114.1
