# Supplementary material for: The aging factor EPS8 induces disease-related protein aggregation through RAC signaling hyperactivation
Source: Nat Aging. 2025 Sep 3;5(9):1750–70. doi: 10.1038/s43587-025-00943-w (PMC12443605; doi:10.1038/s43587-025-00943-w)
Supplement: Supplementary file 9 — Statistical source data. [file 43587_2025_943_MOESM9_ESM.xlsx]

## Sheet: Fig. 5
Fig. 5a
	Filter trap			SDS-PAGE
	Q67 + Vector RNAi	Q67 + kgb-1RNAi		Q67 + Vector RNAi	Q67 + kgb-1RNAi
	100	64.8		100	105.6
	100	72		100	100.9
	100	35.9		100	107.7
	100	53.8		100	120.6
	100	38.5		100	126.6
	100	38.1		100	90.1
	100	28		100	126.3
Fig. 5b
	Filter trap							SDS-PAGE
	Q67,eps-8(WT) + Vector RNAi	Q67,eps-8(WT) + kgb-1 RNAi	Q67,eps-8(Ub-less) + Vector RNAi	Q67,eps-8(Ub-less) + kgb-1 RNAi				Q67,eps-8(WT) + Vector RNAi	Q67,eps-8(WT) + kgb-1 RNAi	Q67,eps-8(Ub-less) + Vector RNAi	Q67,eps-8(Ub-less) + kgb-1 RNAi
	100	161.3	413.7	238.7				100	138.6	126.5	102.8
	100	134.4	498.3	261.4				100	103.7	102.9	137.5
	100	104.4	224.4	146.8				100	118	82.9	87.7
Fig. 5c
	Filter trap							SDS-PAGE
	FUS(WT) + Vector RNAi	FUS(WT) + kgb-1RNAi	FUS(R525G) + Vector RNAi	FUS(R525G) + kgb-1RNAi	FUS(P525L) + Vector RNAi	FUS(P525L) + kgb-1RNAi		FUS(WT) + Vector RNAi	FUS(WT) + kgb-1RNAi	FUS(R525G) + Vector RNAi	FUS(R525G) + kgb-1RNAi	FUS(P525L) + Vector RNAi	FUS(P525L) + kgb-1RNAi
	100	92.9	171.8	80.5	156.9	77.1		100	110.8	102.9	108.7	82.8	66.7
	100	79	195.9	105.3	211.8	99		100	126.7	166.9	187.3	150.2	118
	100	118	150.7	100.4	183.1	78.3		100	85.1	48.7	83.4	111	96.2
Fig. 5d
	Filter trap							SDS-PAGE
	TDP43(WT) + Vector RNAi	TDP43(WT) + kgb-1RNAi	TDP43(M337V) + Vector RNAi	TDP43(M337V) + kgb-1RNAi				TDP43(WT) + Vector RNAi	TDP43(WT) + kgb-1RNAi	TDP43(M337V) + Vector RNAi	TDP43(M337V) + kgb-1RNAi
	100	62.9	399.2	155.9				100	82.3	73.9	61.3
	100	89.4	192.3	112.5				100	113.7	103.1	79.5
	100	102.1	189.1	130.1				100	83.9	67.9	82.1
