# Supplementary material for: The aging factor EPS8 induces disease-related protein aggregation through RAC signaling hyperactivation
Source: Nat Aging. 2025 Sep 3;5(9):1750–70. doi: 10.1038/s43587-025-00943-w (PMC12443605; doi:10.1038/s43587-025-00943-w)
Supplement: Supplementary file 10 — Statistical source data. [file 43587_2025_943_MOESM10_ESM.xlsx]

## Sheet: Fig. 6
Fig. 6a
	Filter trap			SDS-PAGE
	Q67 + DMSO	Q67 + DUB inh		Q67 + DMSO	Q67 + DUB inh
	100	36.6		100	75.9
	100	47.8		100	128.1
	100	60.4		100	90.5
	100	47.9		100	112
	100	58.8		100	117.4
	100	62.5		100	113.5
	100	78.2		100	58.3
Fig. 6b
	Filter trap							SDS-PAGE
	FUS(WT) + DMSO	FUS(WT) + DUB inh	FUS(P525L) + DMSO	FUS(P525L) + DUB inh				FUS(WT) + DMSO	FUS(WT) + DUB inh	FUS(P525L) + DMSO	FUS(P525L) + DUB inh
	100	88.9	206.9	112.5				100	107.8	98.1	129.1
	100	168.5	371.2	177.8				100	101.4	77.1	81.1
	100	97.3	203.8	68.6				100	78.9	82.1	87.8
Fig. 6c
	Day 5
	N2 + DMSO	Q19 + DMSO	Q67 + DMSO	N2 + DUB inh	Q19 + DUB inh	Q67 + DUB inh
	100	100	100	100	100	100
	100	100	100	100	100	90
	100	100	100	90	100	100
	100	100	90	100	100	100
	90	100	100	100	100	100
	100	100	100	100	90	100
	100	100	80	100	100	100
	100	90	100	100	100	100
	100	100	100	100	100	90
	90	100	90	100	100	100
	100	100	100	100	100	100
	100	100	100	100	100	100
	100	90	90	80	100	100
	100	100	100	100	100	100
	80	100	100	100	100	100
	100	100	100	100	90	100
	100	100	80	100	100	100
	80	90	100	100	100	100
	100	100	100	90	100	100
	100	100	90	100	100	100
	100	100	100	100	100	100
	100	100	100	100	100	100
	100	100	100	100	100	100
	90	90	100	100	100	90
	100	100	90	100	100	100
	90	100	100	100	80	100
	100	100	100	100	100	100
	100	100	90	90	100	100
	100	100	100	100	100	100
	100	100	100	100	100	100
	100	100	100	100	100	100
	100	100	100	100	100	100
	100	100	100	100	100	100
	100	100	100	100	100	100
	100	100	90	100	100	100
	100	100	100	100	100	100
	100	100	80	100	100	100
	100	100	100	100	100	100
	100	100	90	100	100	100
	100	100	100	100	100	100
	100	100	80	100	100	100
	100	100	100	100	100	100
	100	70	100	100	100	90
	80	100	90	100	100	100
	100	100	100	100	90	100
	100	100	80	100	100	100
	100	100	100	90	100	80
	100	100	90	100	100	100
	90	90	100	100	100	100
	100	100	100	100	100	100
	100	100	100	100	80	100
	100	100	70	100	100	100
	100	100	80	100	100	100
	100	100	100	100	100	90
	90	100	100	100	100	100
	100	100	100	90	90	100
	100	100	80	100	100	100
	100	90	100	100	100	100
	100	100	100	100	100	80
	100	100	70	100	100	100
	100	100	100	100	100	100
	100	100	100	100	100	100
	100	100	100	90	90	100
	100	100	90	100	100	100
	100	100	100	100	100	100
	100	100	100	100	100	100
	100	100	90	100	100	100
	90	80	100	100	100	90
	100	100	100	100	100	100
	100	100	80	100	100	100
	100	80	100	70	100	100
	100	100	80	100	100	100
	100	100	100	100	100	100
	100	100	90	100	100	100
	100	100	100	100	100	100
	100	100	100	100	100	100
	100	100	70	100	100	100
	100	100	100	100	100	100
	100	100	100	100	100	100
	100	100	100		100	100
	Day 7
	N2 + DMSO	Q19 + DMSO	Q67 + DMSO	N2 + DUB inh	Q19 + DUB inh	Q67 + DUB inh
	100	100	100	100	100	80
	70	100	80	90	100	100
	100	100	70	100	80	90
	100	80	80	100	100	100
	80	90	100	100	100	100
	100	100	100	90	100	90
	90	90	100	90	100	100
	70	100	80	100	100	100
	100	100	100	70	80	100
	100	100	90	100	100	100
	100	100	70	100	100	100
	100	100	100	100	100	90
	100	100	100	100	90	100
	90	90	100	100	100	100
	80	100	100	100	100	80
	100	100	90	100	100	100
	100	100	80	100	100	100
	100	100	100	100	100	100
	100	100	90	100	100	100
	100	80	60	100	100	70
	100	100	90	100	80	100
	100	90	100	100	100	100
	100	100	90	100	100	100
	90	100	100	100	100	100
	100	100	90	100	100	100
	100	100	100	90	100	100
	100	100	100	100	90	100
	80	100	100	100	100	80
	100	100	100	100	100	100
	100	80	100	100	100	100
	100	100	90	100	100	100
	100	100	80	100	100	100
	100	100	100	100	100	100
	80	100	90	100	100	80
	100	100	90	100	90	100
	100	100	100	100	100	100
	80	100	90	90	100	100
	100	100	80	100	100	100
	100	90	100	100	100	90
	100	100	80	100	100	100
Fig. 6d
	Day 5
	N2 + DMSO	FUS(WT) + DMSO	FUS(R522G) + DMSO	FUS(P525L) + DMSO	N2 + DUB inh	FUS(WT) + DUB inh	FUS(R522G) + DUB inh	FUS(P525L) + DUB inh
	100	100	100	100	100	100	100	100
	100	100	100	70	100	100	80	100
	100	100	100	100	100	90	100	100
	100	100	100	100	100	100	100	90
	100	100	70	60	100	100	100	100
	100	100	100	100	100	70	100	100
	100	90	100	100	100	100	100	100
	100	100	100	80	100	100	100	80
	100	100	100	100	100	100	100	100
	100	100	80	90	100	100	100	100
	100	100	100	100	80	100	90	100
	100	100	100	100	100	100	100	90
	100	100	70	90	100	100	100	100
	100	90	100	100	100	100	100	100
	100	100	100	70	100	100	100	100
	80	100	100	90	100	90	100	80
	100	100	70	100	100	100	100	70
	100	100	100	100	100	100	70	100
	90	100	70	70	100	100	100	100
	100	100	100	100	100	100	100	100
	100	100	100	100	100	100	100	100
	100	90	90	100	100	100	90	100
	80	100	100	80	100	100	100	100
	100	100	100	100	100	90	100	90
	100	100	100	70	90	100	100	100
	100	100	90	100	100	100	100	100
	100	80	100	60	100	100	100	100
	100	100	100	100	100	100	90	100
	100	100	60	100	100	100	100	100
	100	100	100	60	100	100	100	100
	100	90	100	100	100	100	100	100
	100	100	100	100	100	100	100	100
	100	100	70	80	100	100	100	100
	100	100	100	100	100	100	100	100
	100	100	100	100	100	100	100	100
	90	80	100	100	100	100	100	100
	100	100	90	100	100	100	100	100
	100	100	100	100	100	100	100	100
	100	100	100	100	100	100	100	100
	100	100	90	100	100	100	100	100
	Day 7
	N2 + DMSO	FUS(WT) + DMSO	FUS(R522G) + DMSO	FUS(P525L) + DMSO	N2 + DUB inh	FUS(WT) + DUB inh	FUS(R522G) + DUB inh	FUS(P525L) + DUB inh
	100	100	100	100	100	100	100	100
	100	100	70	90	100	100	90	100
	100	90	100	100	100	100	100	100
	100	100	80	70	60	90	100	100
	100	100	100	100	100	100	90	90
	90	100	100	100	100	90	100	90
	100	100	70	100	100	100	100	100
	100	90	80	80	100	100	100	100
	100	100	100	100	90	100	70	80
	100	100	60	100	100	100	100	100
	90	100	100	80	100	100	100	100
	100	90	100	100	100	100	100	90
	100	100	50	100	100	100	100	100
	100	100	100	70	100	80	90	100
	100	100	80	100	90	100	100	100
	100	100	100	90	100	100	100	100
	80	60	60	100	100	100	100	80
	100	100	100	60	100	90	100	100
	100	100	100	100	70	100	100	90
	100	100	50	50	100	100	100	100
	90	100	100	100	100	100	100	70
	100	100	100	90	100	100	90	100
	100	100	70	100	100	100	100	100
	100	80	100	60	100	100	100	100
	100	100	100	100	60	90	100	100
	100	100	100	100	100	100	100	100
	70	100	80	50	100	100	100	100
	100	100	70	100	100	100	100	100
	100	100	100	100	100	100	100	100
	100	100	100	80	100	100	80	100
	100	90	100	100	100	100	100	100
	100	100	100	100	100	100	100	100
	100	100	60	80	100	100	100	100
	90	100	100	100	100	100	100	100
	100	100	100	100	100	100	100	100
	100	100	100	80	100	100	100	100
	100	100	100	100	100	100	100	100
	100	100	50	100	100	100	100	100
	100	100	100	80	100	100	100	100
	100	100	100	100	100	100	100	100
Fig. 6e
	Day 5
	N2 + DMSO	TDP43(WT) + DMSO	TDP43(M337V) + DMSO	N2 + DUB inh	TDP43(WT) + DUB inh	TDP43(M337V)+ DUB inh
	100	100	100	100	100	100
	100	100	70	100	100	100
	100	100	100	70	90	70
	100	90	60	100	100	100
	100	100	100	100	100	100
	90	100	80	100	90	100
	100	90	100	100	100	80
	100	100	100	100	100	100
	100	100	100	100	100	100
	80	100	70	100	100	100
	100	80	100	100	100	100
	100	100	70	90	100	100
	100	100	100	100	90	90
	100	100	100	100	100	100
	100	80	90	100	100	100
	100	100	100	100	100	100
	100	100	80	100	100	100
	100	100	100	100	100	100
	90	100	100	100	100	90
	100	80	100	100	100	100
	100	100	100	100	80	100
	100	100	50	90	100	100
	100	100	100	100	100	100
	90	100	100	100	100	90
	100	100	70	100	100	100
	100	90	100	100	100	100
	100	100	100	100	100	100
	100	100	90	100	100	100
	100	100	100	100	100	100
	100	100	100	100	100	100
	100	100	100	100	100	100
	100	100	100	100	100	100
	100	100	90	100	100	100
	100	100	100	100	100	100
	100	100	100	100	100	100
	100	100	100	100	100	100
	100	100	100	100	100	100
	100	100	100	100	100	100
	100	100	100	100	100	100
	100	100	100	100	100	100
	Day 7
	N2 + DMSO	TDP43(WT) + DMSO	TDP43(M337V) + DMSO	N2 + DUB inh	TDP43(WT) + DUB inh	TDP43(M337V)+ DUB inh
	100	100	100	100	100	100
	100	100	100	100	100	100
	70	80	60	100	100	100
	100	100	100	80	100	100
	100	90	100	100	100	90
	80	100	100	100	80	100
	100	100	90	100	100	100
	100	100	100	90	100	100
	90	100	80	100	100	100
	100	100	70	100	100	100
	100	100	100	100	100	100
	100	100	100	80	90	80
	60	100	80	100	100	100
	100	80	100	100	100	100
	100	100	80	100	100	100
	100	100	100	100	100	80
	100	100	60	100	90	100
	100	100	100	100	100	100
	100	90	70	90	100	100
	90	100	100	100	100	100
	100	100	100	100	100	100
	100	100	100	100	100	90
	100	100	100	100	80	100
	100	100	80	100	100	100
	100	100	100	90	100	100
	100	100	100	100	100	100
	70	90	100	100	100	90
	100	100	70	100	100	100
	100	100	100	100	100	100
	100	100	100	100	100	100
	100	100	90	100	100	100
	100	100	100	100	100	70
	100	100	90	100	100	100
	100	100	100	100	100	100
	100	100	70	100	100	100
	100	100	100	100	100	100
	100	70	100	100	100	100
	100	100	100	100	100	100
	100	100	100	100	100	100
	100	100	100	100	100	100
Fig. 6g
	Filter trap									SDS-PAGE
	Q67 Vector RNAi	Q67 csn-6 RNAi	Q67 F07A11.4 RNAi	Q67 usp-4 RNAi	Q67 usp-5 RNAi	Q67 otub-3 RNAi	Q67 math-33 RNAi	Q67 usp-48 RNAi		Q67 Vector RNAi	Q67 csn-6 RNAi	Q67 F07A11.4 RNAi	Q67 usp-4 RNAi	Q67 usp-5 RNAi	Q67 otub-3 RNAi	Q67 math-33 RNAi	Q67 usp-48 RNAi
	100	91.1	90.5	24.4	134.1	148.8	111.9	116.3		100	102.8	105.3	76.6	88.6	76.5	77.3	59.1
	100	104.6	72.6	56.5	131	138.2	140.2	142.3		100	115.2	90.6	76	86.7	76.9	89.1	96
	100	124.5	101.3	40.1	128.6	144.3	142.5	129.6		100	149.2	124.3	96.7	127.3	107	44.5	73.2
