# Supplementary material for: The aging factor EPS8 induces disease-related protein aggregation through RAC signaling hyperactivation
Source: Nat Aging. 2025 Sep 3;5(9):1750–70. doi: 10.1038/s43587-025-00943-w (PMC12443605; doi:10.1038/s43587-025-00943-w)
Supplement: Supplementary file 11 — Statistical source data. [file 43587_2025_943_MOESM11_ESM.xlsx]

## Sheet: Fig. 7
Fig. 7a
	Filter trap							SDS-PAGE
	FUS(WT) + Vector RNAi	FUS(WT) + usp-4 RNAi	FUS(R522G) + Vector RNAi	FUS(R522G) + usp-4 RNAi	FUS(P525L) + Vector RNAi	FUS(P525L) + usp-4 RNAi		FUS(WT) + Vector RNAi	FUS(WT) + usp-4 RNAi	FUS(R522G) + Vector RNAi	FUS(R522G) + usp-4 RNAi	FUS(P525L) + Vector RNAi	FUS(P525L) + usp-4 RNAi
	100	91.6	221.3	94.7	240.1	77		100	50.9359	158.158	90.1726	50.899	53.2461
	100	98.6	328.2	165.2	381.8	53.6		100	97.0222	71.1212	56.5298	87.1886	95.6179
	100	75.2	238.6	144.5	264.1	184.5		100	56.7113	57.4473	36.8352	83.4828	95.6448
Fig. 7b
	Filter trap							SDS-PAGE
	TDP43(WT) + Vector RNAi	TDP43(WT) + usp-4 RNAi	TDP43(M337V) + Vector RNAi	TDP43(M337V)+ usp-4 RNAi				TDP43(WT) + Vector RNAi	TDP43(WT) + usp-4 RNAi	TDP43(M337V) + Vector RNAi	TDP43(M337V)+ usp-4 RNAi
	100	152.4	289.3	156.1				100	111	107.7	118.2
	100	95.8	347	184.7				100	68.7	64.5	79.6
	100	201.8	445.5	296.4				100	83.2	103.3	86.6
Fig. 7c
	Day 1
	N2 + Vector RNAi	Q19 + Vector RNAi	Q67 + Vector RNAi	N2 + usp-4 RNAi	Q19 + usp-4 RNAi	Q67 + usp-4 RNAi
	100	100	100	100	100	100
	100	100	100	100	100	100
	100	90	100	100	100	90
	100	100	100	100	100	100
	100	100	100	90	100	100
	100	90	100	100	100	100
	90	100	90	100	100	100
	90	100	100	100	100	90
	100	100	80	90	90	100
	100	100	100	100	100	100
	100	90	100	100	100	100
	100	100	90	90	90	100
	100	100	90	100	100	100
	90	100	100	100	100	100
	100	100	100	100	100	90
	100	100	90	100	100	100
	100	100	100	100	100	100
	100	90	100	100	100	100
	100	100	100	100	80	70
	100	100	100	100	100	100
	100	100	90	100	100	100
	100	100	100	100	100	100
	100	100	100	80	100	100
	100	100	100	100	100	100
	100	100	100	100	100	100
	100	100	100	100	90	100
	100	100	100	100	100	100
	100	100	100	100	100	100
	100	100	100	100	100	100
	100	100	100	100	100	100
	100	100	100	100	100	100
	100	100	100	100	100	100
	100	100	100	100	100	100
	100	100	100	100	100	100
	100	100	100	100	100	90
	100	100	100	100	100	100
	100	100	100	100	100	100
	100	100	100	100	100	100
	100	100	100	100	100	100
	100	100	100	100	100	100
	Day 5
	N2 + Vector RNAi	Q19 + Vector RNAi	Q67 + Vector RNAi	N2 + usp-4 RNAi	Q19 + usp-4 RNAi	Q67 + usp-4 RNAi
	90	90	80	100	100	100
	70	80	70	100	100	90
	100	90	100	100	100	100
	90	100	80	100	100	100
	70	100	100	100	90	90
	90	90	90	100	100	100
	100	80	80	100	80	100
	100	100	100	90	100	100
	90	90	100	100	80	100
	100	100	100	100	100	100
	100	100	100	100	100	100
	80	100	90	100	100	90
	100	100	90	100	100	100
	90	100	100	90	100	100
	100	100	100	100	100	100
	100	100	80	90	100	100
	100	100	100	100	100	100
	90	100	100	100	100	100
	80	100	60	100	100	100
	100	100	100	100	100	100
	90	100	70	80	100	100
	100	100	100	100	100	100
	100	100	100	100	100	100
	100	100	100	100	100	100
	100	100	100	90	100	100
	100	100	100	100	100	100
	100	100	100	100	100	100
	90	100	100	70	100	100
	90	100	100	100	100	90
	100	100	90	100	100	100
	100	100	100	100	100	100
	100	80	100	100	100	80
	100	100	80	100	100	100
	100	100	100	100	100	100
	100	100	80	100	100	100
	100	100	100	100	90	100
	100	100	100	100	100	100
	100	100	100	100	100	100
	100	100	100	90	90	100
	100	100	100	100	100	100
	100	100	100	100	100	100
	100	100	80	100	100	100
	100	100	100	100	100	100
	100	100	100	100	100	90
	100	80	80	100	100	100
	100	100	100	100	90	100
	100	100	80	90	100	100
	100	100	100	100	100	100
	100	100	100	100	100	100
	100	80	100	100	100	100
	100	100	90	100	100	100
	90	100	100	100	100	70
	100	100	100	100	80	100
	100	90	80	100	100	100
	100	100	70	80	100	100
	100	100	100	100	100	100
	90	100	100	100	100	100
	100	100	90	100	100	100
	100	100	100	100	80	90
	100	100	80	100	100	100
	100	100	100	100	100	100
	100	100	100	90	100	100
	80	100	90	100	100	100
	100	100	100	100	100	100
	100	100	100	100	100	100
	100	100	100	100	100	100
	100	90	100	100	100	90
	100	100	90	100	100	100
	90	100	100	100	100	100
	100	100	80	100	100	100
	100	100	100	100	90	100
	100	100	100	100	100	90
	100	100	100	100	100	100
	100	100	80	100	100	100
	100	100	100	100	100	100
	100	100	100	100	100	100
	100	100	100	100	100	100
	100	100	80	100	100	100
	100	100	100	100	100	100
	100	100	100	100	100	100
	Day 7
	N2 + Vector RNAi	Q19 + Vector RNAi	Q67 + Vector RNAi	N2 + usp-4 RNAi	Q19 + usp-4 RNAi	Q67 + usp-4 RNAi
	100	100	80	100	100	80
	100	90	70	100	100	100
	70	100	100	100	90	100
	100	100	100	90	100	90
	80	100	100	90	100	100
	100	100	80	100	100	100
	100	100	70	100	100	100
	80	100	90	90	100	90
	70	100	80	100	100	100
	100	100	90	100	100	100
	100	80	100	90	100	100
	100	90	90	100	100	80
	90	100	70	100	100	100
	100	100	100	90	100	100
	100	100	90	100	100	90
	80	100	100	100	90	100
	100	100	80	100	100	100
	100	100	100	80	100	100
	100	100	70	100	100	100
	80	90	100	100	100	100
	100	100	90	100	100	100
	100	100	100	100	100	80
	100	90	100	100	100	100
	90	100	70	100	100	100
	80	100	60	100	100	100
	100	100	70	80	100	100
	100	100	90	100	100	90
	100	100	80	100	100	100
	100	100	90	100	100	100
	90	100	100	90	100	100
	100	100	80	100	100	100
	100	100	90	100	100	100
	70	100	100	100	90	100
	100	100	80	100	100	90
	100	100	60	100	100	100
	100	100	90	100	100	90
	100	100	100	100	100	100
	100	100	100	100	100	100
	80	100	80	100	100	100
	90	100	80	90	100	100
	100	100	100	100	100	100
	100	100	90	100	100	100
	90	100	100	100	100	100
	100	100	100	90	100	90
	100	100	90	100	80	100
	100	90	100	100	100	100
	90	100	70	100	100	100
	100	100	100	60	100	100
	100	100	100	100	100	100
	100	80	100	100	100	90
	100	100	70	100	100	100
	100	100	100	100	100	100
	100	100	100	100	100	100
	90	100	80	100	90	100
	100	100	100	100	100	80
	100	100	100	90	100	100
	100	100	100	100	100	100
	100	80	100	100	100	100
	80	100	100	100	100	100
	100	100	90	100	100	100
	100	100	100	100	90	90
	100	100	100	80	100	100
	100	100	80	100	100	100
	100	90	100	100	100	100
	70	100	100	100	100	100
	100	100	90	100	100	100
	100	100	100	100	90	80
	100	100	100	100	100	100
	100	100	80	100	100	100
	100	80	100	100	100	100
	100	100	100	100	100	100
	100	100	70	100	100	100
	100	100	100	100	100	100
	100	100	100	100	100	100
	100	100	100	100	100	100
	100	100	80	100	100	100
	100	100	100	100	100	100
	100	100	70	100	100	100
	100	100	100	100	100	100
	100	100	90	100	100	100
Fig. 7d
	Day 1
	Q19 + Vector RNAi	Q67 + Vector RNAi	Q19 + usp-4 RNAi	Q67 + usp-4 RNAi
	0.583333	0.602941	0.428571	0.554217
	0.65	0.581081	0.625	0.535714
	0.5125	0.554054	0.588235	0.527778
	Day 5
	Q19 + Vector RNAi	Q67 + Vector RNAi	Q19 + usp-4 RNAi	Q67 + usp-4 RNAi
	0.5625	0.330508	0.6	0.47619
	0.571429	0.441176	0.681818	0.562791
	0.611111	0.32	0.636364	0.537313
	Day 7
	Q19 + Vector RNAi	Q67 + Vector RNAi	Q19 + usp-4 RNAi	Q67 + usp-4 RNAi
	0.448276	0.210526	0.413043	0.315789
	0.430769	0.157895	0.463768	0.3125
	0.44186	0.25	0.384615	0.289474
Fig. 7e
	Day 1
	N2 + Vector RNAi	FUS(WT) + Vector RNAi	FUS(R522G) + Vector RNAi	FUS(P525L) + Vector RNAi	N2 + usp-4 RNAi	FUS(WT) + usp-4 RNAi	FUS(R522G) + usp-4 RNAi	FUS(P525L) + usp-4 RNAi
	100	100	100	100	100	100	100	100
	100	100	100	100	100	100	100	80
	100	100	100	100	100	100	90	90
	100	100	100	90	100	80	100	100
	90	100	100	100	100	100	100	100
	100	100	90	100	100	100	100	100
	100	90	100	100	100	100	100	100
	100	100	100	100	100	100	100	80
	100	100	100	90	100	100	100	100
	100	100	100	100	100	100	90	100
	100	90	100	100	100	100	100	100
	90	100	100	100	100	100	100	100
	100	100	100	100	100	100	100	100
	100	100	100	100	100	100	100	100
	100	100	90	100	100	100	100	100
	100	100	100	100	100	100	100	100
	100	100	100	100	100	100	90	100
	100	100	100	100	90	100	100	100
	100	100	100	100	100	90	100	100
	100	100	100	100	100	100	100	100
	100	90	100	100	100	100	100	100
	100	100	100	100	100	100	100	100
	100	100	80	100	100	100	100	100
	100	100	100	80	100	100	100	100
	100	100	100	100	100	90	100	80
	100	100	100	100	100	100	100	100
	100	100	100	100	100	100	100	100
	100	100	100	90	100	100	100	100
	100	100	100	100	100	100	100	100
	100	100	100	100	100	100	100	100
	100	100	100	100	100	100	100	100
	100	100	100	100	100	100	100	100
	100	100	100	100	100	100	100	100
	100	100	100	100	100	100	100	100
	100	100	100	100	100	100	90	100
	100	100	100	100	100	100	100	90
	100	100	100	80	100	100	100	100
	100	100	100	100	100	90	100	100
	100	100	100	100	100	100	100	100
	100	100	100	100	100	100	100	100
	Day 5
	N2 + Vector RNAi	FUS(WT) + Vector RNAi	FUS(R522G) + Vector RNAi	FUS(P525L) + Vector RNAi	N2 + usp-4 RNAi	FUS(WT) + usp-4 RNAi	FUS(R522G) + usp-4 RNAi	FUS(P525L) + usp-4 RNAi
	100	100	90	60	100	100	90	100
	90	100	100	100	100	100	100	80
	100	80	80	80	100	100	100	100
	100	100	100	90	90	100	90	100
	90	100	70	80	100	100	100	100
	100	100	100	100	90	100	100	90
	100	100	80	100	100	100	100	100
	90	100	100	100	100	100	100	100
	100	90	100	80	100	100	100	100
	80	100	60	100	70	100	100	100
	100	100	100	50	80	100	100	90
	80	100	100	90	100	90	100	100
	100	90	100	100	100	100	80	100
	100	100	100	100	100	100	100	100
	100	100	60	90	100	100	100	90
	100	80	100	70	100	80	100	100
	100	100	90	100	100	100	100	100
	100	100	100	100	80	90	100	100
	100	100	90	100	100	100	90	100
	100	100	100	90	100	100	100	100
	100	100	100	100	100	100	100	100
	100	100	100	90	100	90	100	100
	100	100	100	80	100	100	100	100
	90	100	80	100	100	100	100	100
	100	80	90	100	100	100	100	100
	100	100	70	80	100	100	100	100
	100	100	100	90	100	100	100	100
	100	100	100	100	90	100	100	100
	100	100	100	100	100	100	100	80
	100	100	100	100	100	100	100	100
	100	100	70	100	100	100	100	100
	100	100	70	80	100	100	90	100
	100	100	100	70	100	100	100	100
	100	90	80	100	100	100	100	100
	100	100	90	100	80	100	100	100
	100	100	100	100	100	100	100	100
	90	100	100	100	100	100	100	100
	100	100	100	100	100	100	100	100
	100	100	100	70	100	100	100	100
	100	100	100	100	100	100	100	100
	100	100	70	90	100	100	100	100
	100	100	100	100	100	100	100	100
	100	100	80	90	100	100	100	100
	100	100	100	100	90	90	90	70
	80	100	100	100	100	100	100	100
	100	100	70	60	100	100	100	100
	100	100	100	100	80	100	100	100
	100	90	100	100	100	100	100	100
	70	100	80	100	100	100	100	100
	100	100	100	70	100	100	100	100
	100	100	100	100	90	100	100	80
	100	100	60	100	100	100	90	100
	80	100	100	100	100	80	100	100
	100	100	70	70	100	100	100	100
	100	100	100	100	100	100	100	90
	100	90	100	100	100	100	100	100
	90	100	90	100	100	100	80	100
	100	100	100	80	80	100	100	100
	100	100	80	100	100	100	100	100
	100	100	100	100	100	100	100	100
	90	90	100	100	100	80	100	80
	100	100	100	100	100	100	90	100
	100	100	100	100	100	100	100	100
	100	100	60	70	100	100	100	100
	100	100	100	100	100	100	100	100
	100	100	70	80	100	100	100	100
	100	100	100	100	100	100	100	100
	100	90	100	100	100	100	80	100
	100	100	100	90	100	100	100	100
	100	100	100	100	100	100	100	100
	100	100	80	100	100	100	100	100
	100	100	100	80	100	100	100	100
	100	100	100	100	100	100	100	100
	100	100	100	100	100	100	100	100
	100	100	90	100	100	100	100	100
	100	100	100	80	100	100	100	100
	100	100	100	90	100	100	100	100
	100	100	100	100	100	100	100	100
	100	100	100	100	100	100	100	100
	100	100	100	100	100	100	100	100
	Day 7
	N2 + Vector RNAi	FUS(WT) + Vector RNAi	FUS(R522G) + Vector RNAi	FUS(P525L) + Vector RNAi	N2 + usp-4 RNAi	FUS(WT) + usp-4 RNAi	FUS(R522G) + usp-4 RNAi	FUS(P525L) + usp-4 RNAi
	100	100	100	100	90	80	100	100
	100	80	90	100	100	100	100	100
	100	100	90	90	100	100	90	100
	80	80	100	80	90	100	100	100
	100	90	70	90	100	100	90	90
	100	100	100	90	100	100	100	100
	80	100	90	100	100	100	90	90
	80	100	100	100	100	100	100	90
	100	80	80	90	100	100	100	100
	100	80	90	70	100	100	100	100
	100	100	80	100	100	90	100	100
	100	90	100	100	90	100	100	100
	80	90	100	90	100	100	100	100
	90	100	100	70	100	90	80	100
	100	100	100	100	100	100	100	100
	100	100	100	100	100	100	100	100
	90	100	100	100	100	100	100	100
	100	90	90	100	100	100	100	100
	100	100	100	90	100	100	100	100
	80	100	80	100	90	100	100	100
	100	100	100	90	100	90	100	90
	100	100	100	70	100	100	100	100
	100	90	100	100	100	100	100	100
	100	100	90	90	100	100	100	100
	100	80	100	60	100	100	100	90
	100	100	100	100	100	100	100	100
	100	100	100	80	100	100	100	100
	90	100	100	100	100	100	90	90
	100	100	100	100	80	100	100	100
	90	100	90	100	100	100	100	100
	100	100	100	70	100	100	100	100
	80	90	80	100	100	100	100	100
	100	100	100	100	100	100	100	100
	100	100	70	80	100	100	100	100
	70	100	80	100	100	100	100	100
	100	100	100	100	90	100	100	100
	100	100	100	100	100	100	100	100
	100	100	100	100	100	100	100	100
	90	80	100	70	100	100	100	100
	90	100	100	100	100	100	100	100
	100	100	90	100	100	100	100	100
	100	100	100	80	100	100	100	100
	100	80	70	100	100	100	100	90
	90	100	100	70	100	80	100	100
	100	100	80	100	100	100	100	100
	100	60	100	90	90	100	100	100
	100	100	80	60	90	100	100	100
	100	100	100	100	100	90	100	90
	100	100	60	100	100	100	100	100
	90	100	100	80	100	100	90	100
	100	100	100	100	100	100	100	80
	100	90	50	90	100	100	100	100
	100	100	100	80	100	100	100	100
	100	100	80	100	80	70	100	100
	80	100	100	70	100	100	80	100
	100	80	100	80	100	100	100	100
	100	100	90	100	100	100	100	90
	100	100	100	100	100	100	100	100
	100	100	60	100	100	100	100	100
	100	100	100	40	80	80	60	100
	90	100	100	100	100	100	100	90
	100	100	40	100	100	100	100	100
	100	80	100	60	100	100	100	100
	100	100	100	100	100	100	100	100
	100	100	100	100	100	80	90	90
	100	100	70	80	100	100	100	100
	80	90	100	100	100	100	100	100
	100	100	100	100	100	100	100	70
	100	100	100	100	100	100	100	100
	100	100	100	100	90	100	100	100
	100	100	100	100	100	100	70	100
	100	80	100	100	100	100	100	100
	100	100	100	100	100	100	100	100
	100	100	80	100	100	100	100	100
	100	100	100	100	100	100	100	100
	100	100	100	100	100	100	90	100
	100	100	70	100	100	100	100	100
	100	100	100	100	100	100	100	100
	100	100	100	100	100	100	100	100
	100	100	100	100	100	100	100	100
Fig. 7f
	Day 1
	FUS(WT) + Vector RNAi	FUS(R522G) + Vector RNAi	FUS(P525L) + Vector RNAi	FUS(WT) + usp-4 RNAi	FUS(R522G) + usp-4 RNAi	FUS(P525L) + usp-4 RNAi
	0.652174	0.536842	0.443609	0.43662	0.5625	0.52
	0.566667	0.58209	0.452555	0.6	0.636364	0.5
	0.575	0.648936	0.411765	0.615385	0.6	0.363636
	Day 5
	FUS(WT) + Vector RNAi	FUS(R522G) + Vector RNAi	FUS(P525L) + Vector RNAi	FUS(WT) + usp-4 RNAi	FUS(R522G) + usp-4 RNAi	FUS(P525L) + usp-4 RNAi
	0.594595	0.333333	0.3125	0.485714	0.539216	0.566667
	0.433333	0.304	0.277778	0.507246	0.625	0.486957
	0.575342	0.28	0.25641	0.527027	0.529412	0.490909
Fig. 7g
	Day 1
	N2 + Vector RNAi	TDP43(WT) + Vector RNAi	TDP43(M337V) + Vector RNAi	N2 + usp-4 RNAi	TDP43(WT) + usp-4 RNAi	TDP43(M337V) + usp-4 RNAi
	100	100	100	100	100	90
	100	100	90	90	100	100
	90	100	100	100	100	80
	100	100	100	100	90	100
	100	100	100	100	100	100
	100	100	100	100	100	100
	100	90	100	90	100	100
	100	100	90	100	100	100
	100	100	100	90	100	100
	100	100	100	100	100	100
	100	100	90	100	100	100
	100	100	100	100	100	100
	100	100	100	100	100	100
	100	100	100	100	100	100
	90	100	100	100	100	100
	100	100	100	100	100	100
	100	100	100	100	100	100
	100	100	80	100	90	100
	100	100	100	100	100	100
	100	100	100	100	100	100
	100	100	100	100	100	90
	100	100	100	100	100	100
	100	100	100	100	100	100
	100	100	100	100	100	100
	100	100	100	100	100	100
	100	100	100	100	100	100
	100	100	100	100	100	100
	100	100	100	100	100	100
	100	100	100	100	100	100
	100	100	100	100	100	100
	Day 5
	N2 + Vector RNAi	TDP43(WT) + Vector RNAi	TDP43(M337V) + Vector RNAi	N2 + usp-4 RNAi	TDP43(WT) + usp-4 RNAi	TDP43(M337V) + usp-4 RNAi
	100	100	80	100	100	80
	100	90	100	100	90	100
	100	80	90	100	80	90
	80	100	90	80	100	90
	90	100	80	90	100	80
	100	100	100	100	100	100
	100	100	100	100	100	100
	90	100	100	90	100	100
	100	100	100	100	100	100
	100	90	90	100	90	90
	90	100	100	90	100	100
	90	100	90	90	100	90
	100	90	70	100	90	70
	90	100	100	90	100	100
	100	100	80	100	100	80
	100	100	100	100	100	100
	100	100	100	100	100	100
	100	80	70	100	80	70
	100	100	100	100	100	100
	80	100	90	80	100	90
	100	100	100	100	100	100
	100	100	80	100	100	80
	100	100	90	100	100	90
	100	100	70	100	100	70
	100	100	100	100	100	100
	100	90	100	100	90	100
	100	100	80	100	100	80
	100	90	100	100	90	100
	100	100	100	100	100	100
	100	100	70	100	100	70
	100	100	100	100	100	100
	100	100	90	100	100	90
	100	80	100	100	80	100
	100	100	80	100	100	80
	100	100	100	100	100	100
	100	90	100	100	90	100
	100	100	80	100	100	80
	100	100	100	100	100	100
	100	100	100	100	100	100
	100	100	60	100	100	60
	90	100	100	90	100	100
	100	100	100	100	100	100
	100	100	100	100	100	100
	100	100	70	100	100	70
	100	100	100	100	100	100
	100	90	70	100	90	70
	80	100	100	80	100	100
	100	100	100	100	100	100
	100	100	100	100	100	100
	100	100	80	100	100	80
	100	100	100	100	100	100
	100	100	100	100	100	100
	100	100	100	100	100	100
	100	100	80	100	100	80
	100	70	100	100	70	100
	100	100	100	100	100	100
	100	100	80	100	100	80
	90	100	100	90	100	100
	100	100	80	100	100	80
	100	100	100	100	100	100
	100	100	90	100	100	90
	100	100	100	100	100	100
	100	100	100	100	100	100
	100	100	100	100	100	100
	100	100	100	100	100	100
	100	100	90	100	100	90
	100	100	100	100	100	100
	100	100	100	100	100	100
	100	100	100	100	100	100
	100	100	100	100	100	100
	Day 7
	N2 + Vector RNAi	TDP43(WT) + Vector RNAi	TDP43(M337V) + Vector RNAi	N2 + usp-4 RNAi	TDP43(WT) + usp-4 RNAi	TDP43(M337V) + usp-4 RNAi
	100	80	100	100	100	80
	100	100	90	90	90	70
	90	100	80	100	100	100
	100	80	90	90	100	80
	90	100	100	100	100	90
	90	100	70	100	90	80
	80	90	80	100	100	90
	80	100	90	90	100	100
	100	100	90	80	90	80
	90	70	60	100	100	90
	100	100	80	100	100	100
	100	100	80	100	100	70
	100	90	100	100	100	100
	90	100	100	100	100	90
	100	100	50	100	100	80
	70	100	80	100	100	90
	100	90	100	90	100	80
	100	70	60	100	100	100
	100	100	90	100	90	90
	100	100	60	100	100	90
	90	90	80	100	100	100
	100	100	80	100	100	70
	90	100	90	100	90	80
	100	100	70	100	100	90
	100	100	60	90	100	100
	100	70	100	100	100	90
	100	80	80	100	80	80
	100	100	100	100	100	100
	100	100	70	100	90	70
	100	100	100	100	100	80
	100	100	100	100	100	100
	100	100	60	100	100	100
	100	60	80	100	100	80
	80	100	100	100	70	100
	100	100	80	80	100	100
	100	100	100	100	100	100
	100	100	60	100	100	80
	100	100	100	100	100	100
	100	100	60	100	80	100
	100	100	100	100	100	100
	100	100	100	90	100	100
	100	80	70	90	100	100
	80	100	100	100	100	90
	100	100	80	100	100	100
	100	100	100	100	80	100
	100	100	100	100	100	100
	100	80	80	100	100	100
	100	100	100	100	100	70
	90	100	100	100	100	100
	100	100	70	100	100	100
	100	100	80	100	90	100
	100	100	100	70	100	100
	100	100	100	100	100	100
	100	100	100	100	100	70
	100	100	90	100	100	100
	90	100	100	100	100	100
	100	100	90	100	100	100
	100	90	100	100	100	100
	100	100	80	100	100	100
	100	100	100	100	90	90
	100	100	100	100	100	100
	100	100	100	100	100	100
	100	100	90	100	100	100
	100	100	100	100	100	100
	100	100	100	100	100	100
	100	100	100	100	100	100
	100	100	100	100	70	100
	100	90	100	100	100	100
	100	100	100	100	100	100
	100	100	100	100	100	100
Fig. 7h
	Vector RNAi	usp-4 RNAi
	100	55.8
	100	61.4
	100	66.7
	100	74.9
	100	73.9
	100	53
Fig. 7j
	Filter trap					SDS-PAGE
	Q67,eps-8(WT) + Vector RNAi	Q67,eps-8(WT) + usp-4 RNAi	Q67,eps-8(Ub-less) + Vector RNAi	Q67,eps-8(Ub-less) + usp-4 RNAi		Q67,eps-8(WT) + Vector RNAi	Q67,eps-8(WT) + usp-4 RNAi	Q67,eps-8(Ub-less) + Vector RNAi	Q67,eps-8(Ub-less) + usp-4 RNAi
	100	23.1	151.3	141		100	132.4	155.8	146.7
	100	56.7	184.9	191.8		100	120.8	163.2	110.8
	100	52.2	106.1	129.5		100	78.4	95.3	93.4
