# Supplementary material for: The aging factor EPS8 induces disease-related protein aggregation through RAC signaling hyperactivation
Source: Nat Aging. 2025 Sep 3;5(9):1750–70. doi: 10.1038/s43587-025-00943-w (PMC12443605; doi:10.1038/s43587-025-00943-w)
Supplement: Supplementary file 12 — Statistical source data. [file 43587_2025_943_MOESM12_ESM.xlsx]

## Sheet: Fig. 8
Fig. 8c
	Filter trap					SDS-PAGE HTT				SDS-PAGE EPS8
	Q100-HTT NT shRNA	Q100-HTT USP4 shRNA #1	Q100-HTT USP4 shRNA #2			Q100-HTT NT shRNA	Q100-HTT USP4 shRNA #1	Q100-HTT USP4 shRNA #2		Q100-HTT NT shRNA	Q100-HTT USP4 shRNA #1	Q100-HTT USP4 shRNA #2
	100	38.8	16.4			100	52.7	73.3		100	53.3	25.6
	100	78.8	23.8			100	39.9	53		100	48.8	46.2
	100	47.7	51			100	72.9	64.8		100	16.5	61.9
Fig. 8d
	Filter trap								SDS-PAGE
	Q100-HTT + NT shRNA + Empty Vector	Q100-HTT + USP4 shRNA #1 + Empty Vector	Q100-HTT + USP4 shRNA #2 + Empty Vector	Q100-HTT + NT shRNA + EPS8(OE)	Q100-HTT + USP4 shRNA #1 + EPS8(OE)	Q100-HTT + USP4 shRNA #2 + EPS8(OE)			Q100-HTT + NT shRNA + Empty Vector	Q100-HTT + USP4 shRNA #1 + Empty Vector	Q100-HTT + USP4 shRNA #2 + Empty Vector	Q100-HTT + NT shRNA + EPS8(OE)	Q100-HTT + USP4 shRNA #1 + EPS8(OE)	Q100-HTT + USP4 shRNA #2 + EPS8(OE)
	100	41.8	31.4	128.2	107	105.4			100	60.9	65.8	109.2	114.6	137.9
	100	22.2	13.8	96.6	112.3	93.8			100	66.6	65.5	115.3	107	91.4
	100	41	54.3	167.7	155.5	183.8			100	80.1	59	44.2	23.8	35
Fig. 8e
	Filter trap					SDS-PAGE FUS				SDS-PAGE EPS8
	FUS(P525L) NT shRNA	FUS(P525L) USP4 shRNA #1	FUS(P525L) USP4 shRNA #2			FUS(P525L) NT shRNA	FUS(P525L) USP4 shRNA #1	FUS(P525L) USP4 shRNA #2		FUS(P525L) NT shRNA	FUS(P525L) USP4 shRNA #1	FUS(P525L) USP4 shRNA #2
	100	48	27.1			100	84.3	82		100	51.6	38.6
	100	64.9	71.2			100	68.7	94		100	37.2	50.8
	100	72.8	46			100	188.2	122.7		100	59.7	65.7
	100	78.6	51.5			100	163.4	155.9		100	47.3	82
Fig. 8f
	Filter trap					SDS-PAGE TDP43				SDS-PAGE EPS8
	TDP43(A3827) NT shRNA	TDP43(A3827) USP4 shRNA #1	TDP43(A3827) USP4 shRNA #2			TDP43(A3827) USP4 shRNA #1	TDP43(A3827) USP4 shRNA #2	TDP43(A3827) EPS8 shRNA #2		TDP43(A3827) USP4 shRNA #1	TDP43(A3827) USP4 shRNA #2	TDP43(A3827) EPS8 shRNA #2
	100	33.8	49.7			100	100.9	171.8		100	47.9	67.3
	100	15.3	21.8			100	42.6	35.9		100	85.8	52.9
	100	57.6	57.9			100	137.4	135.5		100	66.2	76.2
Fig. 8g
	FUS(P525L) NT shRNA	FUS(P525L) USP4 shRNA #1	FUS(P525L) USP4 shRNA #2
	29.7297	14.6341	8.69565
	32.8125	13.2075	6.12245
	26.7857	12.5	8.10811
	28.5714	13.0435	7.89474
