# Supplementary material for: The aging factor EPS8 induces disease-related protein aggregation through RAC signaling hyperactivation
Source: Nat Aging. 2025 Sep 3;5(9):1750–70. doi: 10.1038/s43587-025-00943-w (PMC12443605; doi:10.1038/s43587-025-00943-w)
Supplement: Supplementary file 13 — Statistical source data. [file 43587_2025_943_MOESM13_ESM.xlsx]

## Sheet: Extended Data Fig. 1
Extended Data Fig. 1a
	Filter trap						SDS-PAGE
	Q67	Q67;eps-8(ok359)					Q67	Q67;eps-8(ok359)
	100	64.2					100	136.6
	100	63.3					100	154.9
	100	66.5					100	138.9
	100	56.1					100	213.5
	100	43.9					100	186.7
	100	32					100	125.4
Extended Data Fig. 1b
	Q19 Vector RNAi	Q19 eps-8 RNAi	Q67 Vector RNAi	Q67 eps-8 RNAi
	100	35.8	3259	1356.1
	100	73.6	3043	2575.6
	100	60.8	4312	2496
Extended Data Fig. 1c
	Filter trap						SDS-PAGE
	Q67 Vector RNAi	Q67 rac-2;Vector RNAi	Q67 rac-2;mig-2 RNAi				Q67 Vector RNAi	Q67 rac-2;Vector RNAi	Q67 rac-2;mig-2 RNAi
	100	60.6	10.4				100	112.3	89.3
	100	67.5	31.3				100	125.8	110.5
	100	65.1	29.8				100	114.3	103.2
Extended Data Fig. 1g
	Filter trap						SDS-PAGE
	Q67 Vector RNAi	Q67 eps-8 RNAi	Q67 mig-2 RNAi	Q67 rac-2 RNAi			Q67 Vector RNAi	Q67 eps-8 RNAi	Q67 mig-2 RNAi	Q67 rac-2 RNAi
	100	49.5	49.6	43.6			100	98.6	82	89.3
	100	54.7	36.6	62.1			100	95.8	53.2	36.2
	100	61.2	49.5	53.8			100	93.1	86.4	96.3
	100	42.2	52.9	47.3			100	73.5	81.1	76.2
