# Supplementary material for: The aging factor EPS8 induces disease-related protein aggregation through RAC signaling hyperactivation
Source: Nat Aging. 2025 Sep 3;5(9):1750–70. doi: 10.1038/s43587-025-00943-w (PMC12443605; doi:10.1038/s43587-025-00943-w)
Supplement: Supplementary file 14 — Statistical source data. [file 43587_2025_943_MOESM14_ESM.xlsx]

## Sheet: Extended Data Fig. 2
Extended Data Fig. 2a
	Day 1
	Q19 Vector RNAi	Q67 Vector RNAi	Q19 eps-8 RNAi	Q67 eps-8 RNAi	Q19 mig-2 RNAi	Q67 mig-2 RNAi	Q19 rac-2 RNAi	Q67 rac-2 RNAi
	0.74	0.819	1.151	0.647	0.711	0.886	0.899	0.764
	0.337	0.526	0.905	0.747	0.598	0.709	1.66	0.808
	0.991	0.581	0.564	0.831	0.701	1.105	0.604	0.646
	0.863	0.059	0.399	0.906	0.74	0.797	0.583	0.707
	0.704	0.913	0.907	0.631	0.481	0.908	0.616	0.505
	0.411	0.773	0.647	0.73	0.664	0.661	0.776	0.1
	0.31	0.553	0.731	0.344	0.548	0.61	0.426	0.707
	0.286	1.381	0.627	0.713	0.494	0.887	0.811	1.216
	0.562	0.341	0.618	0.526	0.163	0.583	0.529	0.634
	0.977	0.727	0.606	0.606	0.598	0.595	0.748	0.858
	0.668	0.637	0.66	0.117	0.64	0.742	0.746	0.857
	0.693	0.769	0.411	0.855	0.614	1.053	0.119	1.007
	1.016	0.448	1.048	0.557	0.398	0.408	0.954	0.253
	0.913	0.627	0.548	0.945	0.614	0.508	0.194	0.764
	0.739	0.685	0.699	0.4	0.685	0.845	0.94	0.996
	0.616	0.647	0.362	0.88	0.548	0.575	0.946	0.474
	0.948	0.622	0.828	0.631	0.747	0.778	0.647	0.85
	0.607	0.516	0.597	0.75	0.676	0.4	0.332	0.905
	0.642	0.516	0.779	1.714	0.512	0.808	0.581	0.404
	0.611	0.606	0.67	1.09	0.431	0.618	0.315	0.808
	0.592	0.579	0.711	0.128	0.536	0.747	0.365	0.84
	0.592	0.848	0.694	0.468	0.696	0.863	1.226	0.829
	0.529	0.387	0.25	1.436	0.372	0.736	0.891	0.276
	0.336	0.183	0.815	0.506	0.582	0.321	0.548	0.429
	0.627	0.255	0.618	0.337	0.582	0.954	0.849	0.948
	0.313	0.531	0.778	0.879	1.096	0.175	0.963	0.605
	0.734	0.408	0.92	1.436	0.852	0.196	0.232	0.764
	0.604	0.815	0.961	0.322	0.482	0.618	0.62	1.062
	0.507	0.728	0.945	1.159	0.615	0.969	0.697	1.301
	0.654	0.726	0.698	0.946	0.697	0.298	1.116	0.813
	0.731	0.892	0.788	0.481	0.341	0.87	0.351	1.115
	0.385	0.724	0.743	0.62	0.545	0.648	0.844	1.44
	0.429	0.573	1.033	0.703	0.944	0.51	0.346	0.988
	1.25	0.325	0.086	0.598	0.708	0.1	0.712	1.43
	1.139	1.096	0.785	0.93	1	0.785	0.823	0.899
	0.576	0.548	1.079	0.754	1.05	0.191	1.386	0.782
	0.877	0.767	0.51	0.705	0.716	0.945	0.432	1.417
	0.382	0.479	0.533	0.21	0.303	0.484	0.525	1.536
	0.615	0.887	0.304	0.792	0.847	0.517	1.008	0.575
	0.815	1.05	0.695	0.82	0.525	0.697	0.716	0.144
	0.875	0.378	0.455	0.656	0.675	0.669	0.712	0.794
	0.741	1.064	1.34	0.564	0.796	1.07	0.632	0.491
	0.854	0.581	0.847	0.73	0.398	0.594	1.05	0.573
	0.619	0.715	0.621	0.442	0.533	1.05	1.116	0.782
	0.861	0.255	0.922	0.481	0.815	1.019	0.434	0.937
	0.592	0.752	0.73	0.627	0.408	0.795	0.627	0.724
	0.828	0.597	0.362	0.395	0.575	0.557	0.561	0.702
	0.843	0.655	0.836	0.156	0.57	1.029	0.336	0.291
	0.23	1.337	0.456	0.971	0.761	0.766	0.822	0.47
	0.636	0.571	0.988	0.417	0.663	0.615	0.1	0.502
	0.788	0.492	0.661	0.77	0.78	0.92	0.426	0.571
	1.029	0.14	0.904	1.024	0.666	0.307	0.665	0.96
	0.573	1.278	1.263	0.667	1.069	0.772	0.475	0.265
	0.976	0.754	0.412	1.156	0.848	0.724	0.697	0.243
	0.481	0.766	0.92	0.125	0.74	0.664	0.546	0.668
	0.891	0.926	0.453	0.709	0.609	0.323	0.508	0.946
	0.456	0.652	0.566	0.322	0.833	0.804	0.677	0.554
	0.761	0.975	1.224	0.707	0.589	0.679	0.519	0.168
	0.72	0.401	0.233	0.377	0.668	0.528	0.615	0.178
	0.789	0.538	0.207	0.737	0.771	0.608	0.438	0.975
	0.342	0.614	0.882	0.689	0.578	0.583	0.78	0.1
	0.622	0.899	1.419	0.789	0.747	0.679	0.801	0.73
	0.804	0.621	0.88	0.756	0.614	0.781	0.486	1.211
	0.496	1.041	0.232	0.971	0.568	0.737	1.115	0.42
	0.862	0.604	0.601	1.185	1.167	0.184	0.463	0.737
	0.906	0.632	0.46	0.697	0.755	0.815	0.615	0.42
	0.636	0.632	0.224	0.71	0.708	0.982	0.666	0.515
	0.66	0.363	0.415	0.375	0.927	0.568	0.583	0.188
	0.695	0.531	0.832	0.859	1.211	0.975	0.469	0.823
	0.581	0.865	0.515	0.363	0.589	0.812	0.587	0.932
	0.596	0.789	0.728	1.69	1.021	0.497	0.299	0.082
	0.789	0.354	0.901	0.649	0.721	0.75	0.698	0.898
	0.311	0.702	0.913		0.721	0.86	0.46	0.125
	0.641	0.804	0.521		0.104	0.172	0.51	0.855
	0.764	1.072	1.115		0.333	0	0.563	0.488
	0.382	0.78	0.788		0.443	0.789	0.197	0.57
		0.638	0.719		0.542	0.659	0.568	0.778
		0.578	0.379		0.658	0.538	0.545	1.057
					0.848	1.041	0.208	0.608
					0.412	1.095	0.408	0.132
					1.028	0.981	0.539	0.328
					0.593	1.068	0.817
					0.409	0.384	0.646
					0.178	0.604
					0.414	0.609
					0.343	0.251
					1.235
					1.356
					0.612
					0.933
					0.679
					0.296
					0.941
					0.444
					0.76
					0.909
					0.418
	Day 5
	Q19 Vector RNAi	Q67 Vector RNAi	Q19 eps-8 RNAi	Q67 eps-8 RNAi	Q19 mig-2 RNAi	Q67 mig-2 RNAi	Q19 rac-2 RNAi	Q67 rac-2 RNAi
	0.299	0.147	0.581	0.446	0.399	0.65	0.964	1.212
	0.166	0.147	0.315	0.223	0.781	1.066	0.615	0.332
	0.149	0.259	0.863	0.448	0.432	1.311	1.064	0.797
	0.232	0.664	0.417	0.181	0.532	0.432	0.455	0.531
	0.498	0.171	0.174	0.452	0.482	0.332	0.637	0.297
	0.315	0.184	0.667	0.107	0.237	1.112	0.66	0.161
	0.463	0.273	0.645	0.571	0.651	0.564	1.407	0.394
	0.316	0.446	0.614	0.409	0.573	0.786	1.021	0.64
	0.221	0.288	0.83	0.818	0.573	1.028	0.766	0.243
	0.482	0.47	0.358	0.179	0.684	1.028	0.83	0.56
	0.588	1.048	0.631	0.357	0.504	0.697	0.393	0.447
	0.784	0.171	0.847	0.726	0.688	0.199	0.627	0.822
	0.571	0.171	0.561	0.758	0.398	0.606	0.868	0.728
	0.296	0.294	0.738	0.531	0.571	0.603	0.498	0.662
	0.295	0.294	0.407	0.235	0.481	0.1	1.367	0.894
	0.577	0.199	0.223	0.703	0.405	0.714	0.631	0.896
	0.499	0.193	0.615	0.825	0.829	0.747	0.564	0.279
	0.7	0.133	1.209	0.407	0.309	0.299	0.73	0.976
	0.44	0.193	1.014	1.057	0.894	0.863	0.88	0.45
	0.375	0.133	0.698	0.654	0.823	0.548	0.78	0.607
	0.631	0.398	0.634	0.127	0.206	0.16	1.105	1.156
	0.589	0.515	0.765	0.935	0.384	0.62	0.622	0.365
	0.463	0.165	0.593	0.652	0.948	0.568	0.881	0.764
	0.407	0.274	0.593	0.131	0.631	0.691	0.565	0.465
	0.709	0.216	1.437	0.602	0.962	0.681	0.831	1.046
	0.571	0.216	1.388	0.398	0.612	0.367	0.608	0.792
	0.498	0.183	0.556	0.432	0.405	0.581	0.745	0.321
	0.442	0.116	0.925	0.187	0.878	0.149	0.149	0.815
	0.683	0.199	0.159	0.438	0.368	0.451	0.785	1.033
	0.432	0.598	0.375	0.789	0.737	0.431	0.392	0.284
	0.575	0.116	0.375	0.796	0.636	0.67	0.721	0.148
	0.266	0.266	0.595	0.469	1.109	1	0.813	0.623
	0.847	0.073	1.07	0.246	0.522	0.963	0.887	0.761
	0.255	0.125	0.664	0.699	0.647	0.455	0.709	0.152
	0.636	0.22	0.46	0.881	1.085	0.434	1.21	0.244
	0.103	0.714	0.332	0.188	0.963	0.764	0.566	0.525
	0.736	0.535	0.614	0.103	0.764	1.156	0.808	0.149
	0.408	0.271	0.677	0.282	0.863	0.433	0.656	1.042
	0.378	0.135	0.823	0.498	0.835	0.873	0.631	0.531
	0.111	0.415	0.823	0.385	1.02	0.572	0.192	0.315
	0.499	0.315	0.507	0.512	0.7	0.382	0.166	0.649
	0.779	0.224	0.42	0.414	0.7	0.896	0.83	0.727
	0.896	0.202	0.532	0.668	0.871	0.707	0.664	0.946
	0.515	0.448	0.739	0.957	0.206	0.764	0.702	0.149
	1	0.262	0.233	0.367	1.016	0.938	0.238	0.661
	0.426	0.266	0.671	0.677	0.749	0.933	0.218	0.564
	0.624	0.532	0.519	0.405	1.286	1.129	0.667	0.602
	0.236	0.291	0.134	0.686	0.732	0.981	0.175	0.624
	0.608	0.732	0.5	0.399	0.561	0.705	0.228	0.802
		0.394	0.77	0.24	0.281
		0.267		0.453	0.463
		0.56		0.994	0.132
		0.336		0.564	0.347
		0.719		0.125	0.232
				0.276	0.198
					0.312
					0.39
					0.549
					0.632
					0.392
					0.628
					1.235
Extended Data Fig. 2b
	Day 1
	N2 Vector RNAi	N2 eps-8 RNAi	N2 mig-2 RNAi	N2 rac-2 RNAi
	0.672	0.752	0.896	0.82
	1.536	0.598	0.979	0.182
	0.382	1.305	1.573	1.481
	0.785	0.745	1.05	1.005
	0.838	0.131	1.096	0.815
	0.618	0.785	0.932	0.815
	0.739	0.5	1.139	0.418
	0.553	1	0.496	1.142
	0.897	0.905	0.973	1.036
	0.412	0.917	0.724	1.038
	1.016	0.988	0.75	0.703
	0.968	0.353	0.792	1.127
	0.665	0.382	0.815	0.913
	0.599	0.92	1.391	0.759
	1.114	0.561	1.176	0.852
	1.08	0.118	0.11	0.509
	1.105	0.447	1.062	1.729
	1.244	0.455	1.898	0.34
	1.858	0.864	1.279	0.718
	1.135	1.174	1.4	1.436
	0.825	0.199	1.17	0.972
	1.155	0.803	1.159	1.029
	0.469	0.223	0.433	0.884
	1.205	0.711	0.318	0.699
	0.632	0.593	1.185	1.09
	1.377	0.724	0.948	0.962
	0.922	0.753	1.68	0.121
	1.05	0.157	1.75	2.344
	0.992	0.439	0.505	0.561
	1.407	0.629	0.667	0.667
	0.216	0.252	0.802	0.202
	1.235	0.213	0.996	0.174
	1.205	0.684	1.341	0.896
	1.093	1.191	0.557	1.421
	0.738	1.147	0.814	0.91
	1.017	1.073	1.309	1.312
	1.188	1.058	1.011	0.835
	0.674	1.362	0.942	1.198
	0.64	0.823	1.149	0.365
	0.3	1.379	0.392	1.203
	0.947	1.359	1.427	0.378
	0.896	0.93	0.815	0.757
	0.318	0.273	0.482	0.705
	0.267	0.618	0.863	0.73
	0.965	1.091	0.818	0.311
	1.066	0.139	1.128	0.467
	1.502	0.359	0.694	0.496
	0.928	1.471	0.102	0.548
	0.251	1.175	0.78	0.826
	1.32	1.08	1.086	0.844
	0.713	0.966	1.069	0.627
	1.226	0.553	0.148	0.618
	0.553	0.875	0.683	0.846
	0.83	1.007	0.981	0.59
	0.496	1.2	0.913	0.612
	0.286	0.1	1.116	0.675
	1.013	0.46	0.647	0.965
	0.681	1.235	0.729	1.204
	1.042	1.167	0.729	0.632
	0.621	1.264	0.565	1.081
	0.549	1.235	0.128	1.135
	0.534	0.945	1.267	1.207
	0.82	1.256	1.125	1.526
	0.592	0.967	0.474	1.189
	0.439	1.413	0.735	1.125
	0.379	1.27	1.432	1.284
	0.557	0.773	0.846	0.899
	0.868	1.218	1.073	0.569
	0.58	1.291	0.741	1.256
	0.444	1.47	0.371	1.413
	0.797	0.756	0.516	1.281
		1.46	0.143	0.604
		1.012	0.571	1.507
		1.54	0.528	0.899
		1.171	0.961	0.836
		1.004	0.829	1.67
		1.145		0.42
		1.129		0.94
		0.856		0
		1.473		1.167
		0.834
		0.872
		0.667
		1.32
		1.105
		0.618
		0.427
		0.394
	Day 5
	N2 Vector RNAi	N2 eps-8 RNAi	N2 mig-2 RNAi	N2 rac-2 RNAi
	0.534	1.393	0.995	1.187
	0.124	0.798	0.445	0.333
	0.844	1.185	0.632	0.691
	0.116	0.418	0.691	0.553
	0.844	0.183	0.237	0.283
	0.272	0.315	0.772	0.521
	0.349	0.481	1.013	0.823
	0.48	0.201	1.01	0.739
	0.717	0.397	1.115	0.6
	0.139	0.628	0.372	0.925
	0.205	0.636	0.665	0.754
	0.162	0.255	0.444	1.096
	0.218	0.819	0.222	0.78
	0.571	0.776	0.852	0.796
	0.25	0.156	0.199	0.938
	0.606	0.214	0.117	0.826
	0.409	0.688	0.632	0.531
	1.173	0.827	0.44	0.28
	0.206	0.522	0.504	0.628
	0.729	0.394	0.159	0.194
	0.382	0.592	0.628	0.661
	0.138	0.821	0.789	0.661
	0.413	0.743	0.631	0.572
	0.687	0.545	0.664	1.312
	0.266	1	0.354	0.246
	0.096	0.271	0.496	0.802
	0.625	0.224	0.904	0.392
	0.328	0.383	0.156	0.847
	0.48	0.757	0.913	0.83
	0.953	0.141	0.42	0.548
	0.521	0.529	0.629	1.062
	0.236	0.264	0.393	0.398
	0.149	0.304	0.664	0.834
	0.664	0.693	0.448	0.682
	0.764	0.143	0.171	1.175
	0.261	0.743	0.808	0.604
	0.186	0.808	0.4	0.879
	0.176	0.498	0.6	1.351
	0.149	0.564	0.57	0.982
	0.548	0.299	0.525	0.448
	0.244	0.73	0.789	0.574
	0.299	0.548	0.362	0.133
	0.141	0.482	0.603	0.216
	0.756	1.343	1.082	0.142
	0.304	1.884	0.332	0.231
	0.456	0.337	0.53	0.795
	0.185	0.569	0.548	0.5
	0.274	0.454	0.399	0.286
	0.206	0.389	0.469	0.146
	0.78	0.564	0.141	0.304
	0.1	0.764	0.44	1.163
	0.982	0.45	0.332	0.229
	0.964	0.162	0.477	0.543
	0.305	0.146	0.868	0.724
	0.153	0.219	0.465	0.249
	0.119	0.366	0.577	0.163
	0.212	0.175	0.918	0.269
		0.332	0.679	0.633
		0.863		0.339
		0.624		0.892
		0.996		0.514
		0.605		0.413
				0.729
				1.352
				0.792
				0.948
				0.28
				0.709
				1.029
Extended Data Fig. 2d
	Q67 Day 1	Q67 Day 5	Q67 Day 7	Q67;eps-8(ok539) Day 1	Q67;eps-8(ok539) Day 5	Q67;eps-8(ok539) Day 7
	100	60	70	100	100	100
	100	100	80	100	100	100
	100	90	60	100	90	80
	100	100	90	100	100	100
	100	100	100	100	100	90
	100	100	70	100	80	80
	100	90	60	100	100	100
	100	90	100	100	100	70
	100	100	100	100	100	100
	90	100	100	100	80	80
	100	70	100	100	100	90
	100	100	60	100	100	70
	100	90	90	100	90	90
	100	70	60	100	100	100
	100	100	60	100	100	90
	90	90	100	100	80	80
	100	90	100	90	100	100
	100	80	100	100	100	100
	100	100	60	100	80	100
	100	100	60	100	100	100
	100	100	50	100	100	100
	100	80	100	100	100	90
	100	100	70	100	100	100
	100	100	80	100	100	100
	100	80	80	100	100	100
	100	100	70	100	100	100
	100	60	100	100	100	90
	100	100	100	100	80	90
	100	80	100	100	100	100
	100	100	100	100	100	100
	100	80	100	100	100	70
	100	100	80	80	70	80
	100	70	80	100	100	80
	100	100	100	100	100	100
	100	80	70	100	90	100
	100	100	100	100	100	80
	100	70	100	100	90	90
	100	80	100	100	100	80
	100	100	90	100	90	100
	100	100	70	100	100	100
Extended Data Fig. 2e
	Q67 Day 1	Q67 Day 5	Q67 Day 7	Q67;eps-8(ok539) Day 1	Q67;eps-8(ok539) Day 5	Q67;eps-8(ok539) Day 7
	0.847458	0.5	0.324324	0.850575	0.65	0.577778
	0.882979	0.483871	0.42	0.883721	0.6375	0.552632
	0.868421	0.4	0.426829	0.903226	0.716418	0.585366
Extended Data Fig. 2f
	Q67; EPS-8 WT Day 1	Q67; EPS-8 WT Day 3	Q67; EPS-8 Ub-less Day 1	Q67; EPS-8 Ub-less Day 3
	1.573	1.13	1.404	0.917
	1.833	1.311	1.615	0.601
	1.762	0.126	1.585	0.664
	1.131	1.265	1.512	0.731
	2.1	0.498	1.506	2.006
	1.719	0.876	1.612	0.101
	1.639	0.216	1.731	1.22
	1.611	3.463	1.837	0.516
	2.049	3.75	1.398	0.562
	0.905	1.376	1.422	0.368
	1.278	0.474	0.158	0.102
	1.675	0.167	1.758	0.183
	1.513	1.137	1.733	0.233
	1.343	0.498	1.377	0.135
	1.465	0.243	1.243	0.237
	1.819	1.172	1.513	0.184
	1.653	0.781	1.307	0.27
	1.771	0.132	1.426	0.18
	1.88	1.476	1.181	0.274
	2.145	0.806	1.78	0.133
	1.888	0.28	1.655	0.481
	1.663	0.804	1.623	0.23
	1.959	0.333	1.826	0.233
	1.721	0.475	1.47	0.15
	1.59	0.476	1.12	0.266
	1.529	0.455	0.162	0.306
	1.738	1.187	1.312	0.241
	1.413	0.181	1.029	0.114
	0.169	0.298	0.687	0.416
	0.946	1.202	1.514	0.191
	1.767	0.115	1.641	0.289
	1.395	0.815	1.242	0.134
	0.409	1.115	2.134	0.359
	1.409	0.982	1.364	0.13
	1.602	1.091	1.733	0.123
	1.658	0.942	2.435	0.163
	1.211	1.273	1.5	0.277
	1.455	0.915	1.312	0.436
	1.575	0.833	0.984	0.568
	1.291	0.149	1.411	0.116
	1.867	1.271	1.811	0.272
	1.231	0.298	0.483	0.21
	1.7626	1.167	1.458	0.112
	1.926	0.442	0.75	0.144
	1.346	0.716	1.065	0.262
	1.905	0.977	1.686	0.135
	1.562	0.84	1.6	0.252
	1.622	0.378	1.25	0.143
	1.648	0.587	1.181	0.117
	1.859	0.114	1.129	0.189
	1.448	0.195	1.743	0.116
	1.254	0.84	1.122	0.15
	1.657	0.592	1.074	0.116
	1.269	0.359	1.668	0.1
	1.766	0.58	1.5	3.027
	2.128	0.946	0.344	0.1
	1.331	1.247	1.428	0.164
	1.988	1.151	1.059	0.256
	1.958	1.046	1.893	0.164
	1.924	1.067	1.42	0.256
	1.87	0.772	1.089	0.185
	1.88	1.154	1.241
	1.633	0.706	1.575
	1.182	0.206	0.913
	1.636	1.129	1.429
	0.727	0.293	0.795
	1.077	1.41	1.363
	1.323	0.93	0.615
	1.384	0.773	1.498
	1.401	1.171	1.761
	1.239	0.439	0.5
	0.521	0.494	1.567
	1.746	1.11	0.661
	1.76	0.474	1.059
	1.276	1.246	0.179
	1.579	1.273	1.455
	0.868	0.644	1.705
	1.676	0.636	1.4
	2.021		0.621
	1.571
	1.081
	0.931
	1.342
	1.363
	1.536
