# Supplementary material for: The aging factor EPS8 induces disease-related protein aggregation through RAC signaling hyperactivation
Source: Nat Aging. 2025 Sep 3;5(9):1750–70. doi: 10.1038/s43587-025-00943-w (PMC12443605; doi:10.1038/s43587-025-00943-w)
Supplement: Supplementary file 15 — Statistical source data. [file 43587_2025_943_MOESM15_ESM.xlsx]

## Sheet: Extended Data Fig. 3
Extended Data Fig. 3a
	Filter trap						SDS-PAGE
	Q40; EPS-8 WT Day 1	Q40; EPS-8 WT Day 3	Q40; EPS-8 Ub-less Day 1	Q40; EPS-8 Ub-less Day 3			Q40; EPS-8 WT Day 1	Q40; EPS-8 WT Day 3	Q40; EPS-8 Ub-less Day 1	Q40; EPS-8 Ub-less Day 3
	100	84.2	112	192.7			100	61.7	90.6	48.1
	100	63.8	88.7	264.5			100	46	79.2	49.3
	100	69.5	87	184.5			100	113.2	129.7	49.7
Extended Data Fig. 3b
	Q40; EPS-8 WT Day 1	Q40; EPS-8 WT Day 3	Q40; EPS-8 Ub-less Day 1	Q40; EPS-8 Ub-less Day 3
	0.731	1.095	1.658	0.68
	1.114	1.068	0.632	0.86
	0.815	1.136	0.266	0.837
	0.921	1.111	1.376	1.061
	1.289	1.4	1.21	0.886
	0.578	1.223	1.309	0.728
	1.273	1.097	1.225	0.609
	0.484	1.104	0.925	0.917
	1.048	0.97	0.771	1.1
	0.991	0.896	1.345	1.096
	0.991	0.942	0.893	0.719
	1.585	1.363	1.023	0.797
	1.034	0.194	1.243	1.223
	1.122	1.211	0.618	0.799
	0.68	0.815	0.975	1.083
	0.781	1.143	1.068	1.177
	0.395	1.279	1.5	0.634
	1.476	1.125	1.49	0.862
	1.037	1.2	1.303	1.264
	1.297	0.801	1.147	0.156
	1.377	1.3	1.312	0.925
	1.549	1.109	0.909	0.832
	1.048	1.221	1.387	0.762
	0.948	1.162	0.261	0.745
	1.762	1.092	1.757	0.844
	0.603	1.098	0.868	0.236
	1.07	1.216	0.404	1.014
	0.845	1.1	1.302	0.822
	1.49	1.053	0.184	0.732
	1.167	1.372	0.875	0.579
	0.627	1.296	1.181	0.714
	0.73	0.754	1.455	0.792
	1.035	1.132	1.477	1.252
	0.122	0.93	1.432	0.772
	1.226	1.105	1.226	0.518
	0.653	1.102	0.148	0.854
	0.799	0.964	1.095	0.757
	1.663	0.909	1.367	0.154
	0.885	0.135	0.206	1.177
	1.524	1.07	1.059	0.77
	1.89	1.369	0.706	0.77
	0.84	0.915		0.694
	0.786	0.211		0.857
	0.597	1.295		0.92
	1.342	1.336		0.618
	1.105	1.374
		0.644
		0.083
		1.167
		0.347
		0.743
Extended Data Fig. 3c
	Day 1
	N2 Vector RNAi	TDP43(WT) Vector RNAi	TDP43(M337V) Vector RNAi	N2 eps-8 RNAi	TDP43(WT) eps-8 RNAi	TDP43(M337V) eps-8 RNAi	N2 mig-2 RNAi	TDP43(WT) mig-2 RNAi	TDP43(M337V) mig-2 RNAi	N2 rac-2 RNAi	TDP43(WT) rac-2 RNAi	TDP43(M337V) rac-2 RNAi
	1.235	0.442	1.432	1.624	1.041	1.579	1.129	1.03	1.273	1.096	1.136	1.938
	0.757	1.228	1.623	0.512	1.388	1.688	1.831	1.229	1.522	1.487	1.478	1.312
	0.946	1.117	1.66	1.259	1.562	1.737	1.615	1.604	1.428	0.958	1.17	1.615
	1.34	1.562	1.698	1.581	0.518	1.663	2.051	0.792	1.863	1.438	0.969	1.074
	0.745	1.26	1.476	1.151	1.685	1.75	1.108	1.189	0.164	1.211	1.159	1.465
	1.055	1.016	1.249	2.147	1.212	1.361	1.405	1.189	1.122	0.995	1.311	1.947
	0.575	1.329	1.523	1.344	1.107	0.561	2.1	1.033	1.603	1.662	1.159	1.83
	1.05	1.12	1.624	1.734	1.214	0.347	2.079	1.167	0.77	1.33	1.021	0.173
	1.402	1.512	1.594	1.638	0.171	1.482	1.9	0.496	1.781	0.951	0.437	0.653
	1.164	1.599	1.359	1.778	0.832	1.687	1.625	1.132	1.388	1.282	1.589	1.425
	0.907	0.629	1.16	1.581	0.754	1.156	1.211	1.122	1.79	1.575	0.454	1.533
	0.754	1.132	1.589	1.083	1.436	1.678	1.3	0.863	0.913	1	1.265	2.089
	1.053	1.083	0.193	2.084	0.981	0.16	0.587	1.11	1.121	1.599	1.469	1.698
	1.115	0.967	1.628	1.5	1.03	1.5	1.59	0.9	1.05	0.881	0.169	1.761
	1.633	1.658	1.598	1.099	1.538	1.185	0.737	1.119	1.354	1.461	1.396	1.606
	1.079	1.345	0.607	2.01	0.772	1.778	1.5	1.191	1.5	1.699	1.191	1.421
	0.933	1.195	1.421	1.343	0.965	0.408	1.661	1.441	1	0.885	0.883	1.306
	1.125	1.4	1	0.919	1.537	0.846	1.024	0.724	1.381	0.947	1.261	1.544
	0.944	1.487	0.124	0.995	0.712	1.226	2.078	1.125	1.343	1.097	1.111	1.149
	1.305	0.408	1.244	1.791	1.462	1.909	1.36	0.548	1.4	1.243	1.511	1.641
	1.626	1.069	0.447	1.211	1.517	1.588	0.839	1.408	1.456	1.105	1.062	1.65
	1.005	1.532	1.936	1.26	0.933	1.767	1.249	1.036	0.991	1.377	0.946	1.348
	1.581	1.247	0.298	1.05	1.195	1.71	0.135	1.775	1.36	1.085	1.055	0.342
	1.535	1.527	1.529	0.375	1.803	1.447	2.007	1.721	1.663	1.404	1.231	1.511
	1.062	1.515	0.549	0.778	1.345	1.932	1.452	1.628	1.643	1.02	1.59	1.443
	1.005	1.565	0.757	1.195	0.654	1.033	1.699	1.211	1.47	1.36	1.263	1.813
	2.065	1.282	1.709	1.544	1.448	1.849	1.144	1.334	0.972	1.591	1.129	1.67
	1.892	1.185	1.636	0.823	1.282	1.466	1.634	1.615	1.932	1.217	1.323	0.896
	2.227	1.215	1.587	1.09	1.181	1.677	1.637	1.311	1.031	1.573	0.966	1.217
	1.67	1.328	1.661	1.436	1.675	1.812	1.786	1.182	1.05	1.313	0.906	0.948
	1.357	0.946	1.909	1.585	1.069	1.437	0.661	1.46	1.75	1.953	1.504	1.396
	1.78	1.212	1.29	0.73	1.623	1.775	1.599	1.328	1.676	1.273	1.312	1.719
	2.135	1.075	0.206	1.096	1.047	0.109	1.527	1.506	1.737	1.135	1.05	1.227
	1.74	1.613	1.674	1.685	1.177	1.465	1.371	1.384	1.124	1.418	0.594	2.175
	1.386	1.195	1.435	1.7	1.129	1.639	0.199	1.085	0.202	1.374	0.606	1.5
	1.984	1.369	1.366	1.189	0.92	1.607	1.09	1.683	1.75	1.983	1.27	1.92
	1.692	0.918	0.157	1.674	0.92	1.202	1.185	0.878	1.34	1.728	1.4	1.636
	1.264	1.018	1.628	0.401	0.949	1.518	0.867	1.552	1.769	1.41	0.894	0.264
	2.172	1.024	1.805	0.313	1.224	1.707	1.421	1.152	0.931	1.535	0.82	1.535
	2.139	1.536	1.661	2.127	1.455	1.858	0.38	0.82	1.279	2.036	1.129	2.225
	1.361	1.152	1.654	1.369	1.247	1.673	0.693	0.812	1.409	1.544	1.186	0.198
	1.768	1.089	1.595	1.453		1.538		1.319	1.994	1.522	0.492
	2.179	0.88	1.564	1.997		0.774		0.75	1.909		1.278
	2.135	1.275	1.485	1.045		1.77		1.084			0.995
		0.913	1.5	1.232				1.698
				1.559				1.115
				1.872				1.377
	Day 5
	N2 Vector RNAi	TDP43(WT) Vector RNAi	TDP43(M337V) Vector RNAi	N2 eps-8 RNAi	TDP43(WT) eps-8 RNAi	TDP43(M337V) eps-8 RNAi	N2 mig-2 RNAi	TDP43(WT) mig-2 RNAi	TDP43(M337V) mig-2 RNAi	N2 rac-2 RNAi	TDP43(WT) rac-2 RNAi	TDP43(M337V) rac-2 RNAi
	0.581	0.564	0.598	0.741	0.748	1.204	0.64	0.387	0.199	1.113	0.615	0.747
	0.997	0.116	0.298	0.449	0.445	0.319	0.687	0.629	1.013	0.973	0.548	0.975
	0.648	0.415	0.468	0.83	0.382	0.926	0.825	0.233	1.096	0.633	0.457	0.968
	0.997	0.747	0.133	0.897	0.681	0.86	0.501	0.721	0.844	0.714	0.499	0.855
	0.732	0.343	0.133	0.572	0.2	1.07	1.39	0.914	0.318	0.933	0.907	0.654
	0.808	0.648	0.365	0.719	0.907	1.193	0.896	0.575	0.5	1.038	0.593	0.603
	0.673	0.202	0.498	0.647	0.583	0.208	0.512	0.784	0.429	0.832	0.535	0.904
	0.392	0.609	0.481	0.448	0.61	1.209	1.066	0.63	0.581	0.572	0.193	0.918
	0.847	0.774	0.448	0.836	0.918	0.102	0.746	0.764	0.282	0.625	0.815	0.857
	0.499	0.481	0.465	0.995	1.029	0.368	0.92	1.145	0.398	0.5	0.503	0.464
	0.299	0.341	0.498	1.571	1.029	1.167	0.806	0.653	1.05	0.578	0.361	0.963
	0.345	0.29	0.512	0.912	0.823	0.883	0.912	0.475	0.964	1.119	0.722	0.715
	0.854	0.96	0.256	0.815	0.961	0.375	0.339	0.706	0.408	1.22	0.315	1.412
	0.646	0.24	0.578	0.408	1.059	0.362	1.042	0.671	0.429	1.01	0.681	0.529
	0.486	0.313	0.193	0.659	0.936	0.798	0.477	0.544	0.408	0.404	0.792	0.57
	0.51	0.47	0.344	1.511	1.019	0.963	1.04	0.404	0.474	0.565	1.189	0.536
	0.781	0.16	0.515	1.146	0.612	0.659	0.93	0.537	0.797	0.921	0.578	0.643
	0.382	0.795	0.481	1.082	0.886	1.189	0.698	0.706	0.515	0.634	0.963	0.611
	0.898	0.266	0.282	0.948	0.797	0.75	0.761	0.529	0.266	0.683	0.564	0.307
	0.486	0.299	0.398	0.922	0.683	0.83	0.761	0.753	0.266	0.86	0.741	0.717
	0.557	0.772	0.477	0.815	1.024	0.905	0.573	0.471	0.797	0.408	0.921	0.808
	0.331	0.764	0.537	0.419	0.623	1.222	0.863	0.778	0.266	0.264	0.299	0.801
	0.665	0.78	0.437	1.27	0.398	0.16	0.451	0.415	0.583	0.68	0.85	0.124
	0.432	0.627	0.393	0.568	0.716	1.122	1.127	0.614	0.544	1.105	0.73	0.768
	0.266	0.313	0.365	0.972	0.348	0.529	0.602	0.631	0.473	0.651	0.368	1.133
	0.665	0.681	0.274	0.972	0.441	0.706	0.619	0.647	0.531	1.016	0.665	0.611
	0.55	0.454	0.415	0.496	0.529	0.608	1.006	0.764	0.303	0.67	0.594	0.169
	0.945	0.514	0.179	0.699	0.385	0.401	0.591	0.967	0.389	0.5	0.768	0.83
	0.864	0.63	0.292	0.818	0.396	1.16	0.41	0.648	0.586	0.914	0.907	0.214
	0.194	0.497	0.236	0.163	0.364	0.626	0.946	0.751	0.649	0.814	0.481	0.925
	0.583	0.599	0.359	0.531	0.538	1.033	1.373	0.533	0.866	1.338	0.909	0.964
	0.449	0.349	0.167	0.852	0.413	0.437	1.065	0.492	0.714	0.945	0.826	0.227
	0.465	0.22	0.23	1.138	1.074	0.75	0.652	0.516	0.377	0.378	0.538	0.53
	0.581	0.301	0.249	0.187	0.716	0.988	0.364	0.834	0.531	0.867	0.583	0.414
	0.158	0.301		1.229	0.797	0.599	1.093		0.532	1.259	0.463	0.64
	0.474	0.188			0.446	0.64	0.442			0.37	0.154	0.164
	0.846	0.282			0.317	0.866	0.667				0.698	0.41
	0.117	0.374			0.315	0.424	1.417				0.279	0.494
	0.583				0.83	0.484
	0.231
	0.104
	0.208
Extended Data Fig. 3d
	Day 1
	FUS(WT) Vector RNAi	FUS(R552G) Vector RNAi	FUS(P525L) Vector RNAi	FUS(WT) eps-8 RNAi	FUS(R552G) eps-8 RNAi	FUS(P525L) eps-8 RNAi	FUS(WT) mig-2 RNAi	FUS(R552G) mig-2 RNAi	FUS(P525L) mig-2 RNAi	FUS(WT) rac-2 RNAi	FUS(R552G) rac-2 RNAi	FUS(P525L) rac-2 RNAi
	0.714286	0.756757	0.388235	0.534483	0.882353	0.506024	0.461538	0.838095	0.5	0.685714	0.565217	0.512821
	0.5	0.575758	0.419753	0.612903	0.8125	0.509091	0.756757	0.521739	0.454545	0.7	0.707317	0.472222
	0.575	0.5	0.478261	0.522727	0.512821	0.461538	0.666667	0.631579	0.6	0.555556	0.714286	0.527778
Extended Data Fig. 3e
	Day 1
	TDP43(WT) Vector RNAi	TDP43(M337V) Vector RNAi	TDP43(WT) eps-8 RNAi	TDP43(M337V) eps-8 RNAi	TDP43(WT) mig-2 RNAi	TDP43(M337V) mig-2 RNAi	TDP43(WT) rac-2 RNAi	TDP43(M337V) rac-2 RNAi
	0.560976	0.596273	0.6875	0.616279	0.907563	0.550847	0.72619	0.529661
	0.529412	0.448864	0.781553	0.55814	0.680982	0.507042	0.545455	0.394958
	0.676976	0.560311	0.409091	0.736318	0.528736	0.504132	0.584416	0.483568
