# Supplementary material for: The aging factor EPS8 induces disease-related protein aggregation through RAC signaling hyperactivation
Source: Nat Aging. 2025 Sep 3;5(9):1750–70. doi: 10.1038/s43587-025-00943-w (PMC12443605; doi:10.1038/s43587-025-00943-w)
Supplement: Supplementary file 16 — Statistical source data. [file 43587_2025_943_MOESM16_ESM.xlsx]

## Sheet: Extended Data Fig. 4
Extended Data Fig. 4c-d
	Day 5
	Genotype	Worm #	HEAD neurons	Body neurons	Total neurons	Nerve cord discontinuity
	Q19	1	6	17	23	NO
	Q19	2	6	16	22	NO
	Q19	3	6	22	28	NO
	Q19	4	6	15	21	NO
	Q19	5	6	16	22	NO
	Q19	6	6	16	22	NO
	Q19	7	7	16	23	NO
	Q19	8	6	20	26	NO
	Q19	9	6	19	25	NO
	Q19	10	7	18	25	NO
	Q19	11	7	18	25	NO
	Q19	12	7	19	26	NO
	Q19	13	6	18	24	NO
	Q19	14	7	18	25	NO
	Q19	15	7	16	23	NO
	Q19	16	7	18	25	NO
	Q19	17	6	18	24	NO
	Q19	18	6	18	24	NO
	Q19	19	7	18	25	NO
	Q19	20	7	19	26	NO
	Q67	1	6	19	25	NO
	Q67	2	6	19	25	NO
	Q67	3	6	18	24	NO
	Q67	4	6	17	23	NO
	Q67	5	6	18	24	NO
	Q67	6	5	14	19	NO
	Q67	7	7	18	25	NO
	Q67	8	6	17	23	NO
	Q67	9	6	18	24	NO
	Q67	10	6	18	24	NO
	Q67	11	5	18	23	NO
	Q67	12	7	18	25	NO
	Q67	13	6	18	24	NO
	Q67	14	6	19	25	NO
	Q67	15	5	20	25	NO
	Q67	16	7	17	24	NO
	Q67	17	6	20	26	NO
	Day 7
	Genotype	Worm #	HEAD neurons	Body Neurons	Total neurons	Nerve cord discontinuity
	Q19	1	6	19	25	NO
	Q19	2	6	22	28	NO
	Q19	3	6	17	23	NO
	Q19	4	6	17	23	NO
	Q19	5	6	18	24	NO
	Q19	6	6	18	24	NO
	Q19	7	6	17	23	NO
	Q19	8	6	20	26	NO
	Q19	9	6	18	24	NO
	Q19	10	6	17	23	NO
	Q19	11	5	14	19	NO
	Q19	12	5	17	22	NO
	Q19	13	6	19	25	NO
	Q19	14	6	20	26	NO
	Q19	15	6	18	24	NO
	Q19	16	6	19	25	NO
	Q19	17	6	19	25	NO
	Q19	18	6	18	24	NO
	Q67	1	6	19	25	NO
	Q67	2	6	18	24	NO
	Q67	3	6	18	24	NO
	Q67	4	7	20	27	NO
	Q67	5	7	19	26	NO
	Q67	6	6	17	23	NO
	Q67	7	6	14	20	NO
	Q67	8	6	19	25	NO
	Q67	9	7	15	22	NO
	Q67	10	6	18	24	NO
	Q67	11	6	19	25	NO
	Q67	12	6	19	25	NO
	Q67	13	6	19	25	NO
	Q67	14	6	19	25	NO
	Q67	15	6	19	25	NO
	Day 10
	Q19	1	6	18	24	NO
	Q19	2	6	18	24	NO
	Q19	3	6	17	23	NO
	Q19	4	6	19	25	NO
	Q19	5	6	20	26	NO
	Q19	6	6	16	22	NO
	Q19	7	6	14	20	NO
	Q19	8	6	18	24	NO
	Q19	9	6	18	24	NO
	Q19	10	6	19	25	NO
	Q19	11	6	16	22	NO
	Q19	12	6	16	22	NO
	Q19	13	6	17	23	NO
	Q19	14	6	18	24	NO
	Q19	15	6	18	24	NO
	Q19	16	6	15	21	NO
	Q19	17	6	19	25	NO
	Q67	1	6	14	20	NO
	Q67	2	6	19	25	NO
	Q67	3	6	19	25	NO
	Q67	4	6	19	25	NO
	Q67	5	6	13	19	NO
	Q67	6	6	13	19	NO
	Q67	7	6	13	19	NO
	Q67	8	6	17	23	NO
	Q67	9	6	13	19	NO
	Q67	10	6	13	19	NO
	Q67	11	6	19	25	NO
	Q67	12	6	17	23	NO
	Q67	13	6	18	24	NO
	Q67	14	6	13	19	NO
Extended Data Fig. 4f-g
	Day 5
	FUS wt	1	6	19	25	NO
	FUS wt	2	7	20	27	NO
	FUS wt	3	7	19	26	NO
	FUS wt	4	7	19	26	NO
	FUS wt	5	6	19	25	NO
	FUS wt	6	7	19	26	NO
	FUS wt	7	6	20	26	NO
	FUS wt	8	6	19	25	NO
	FUS wt	9	6	19	25	NO
	FUS wt	10	6	19	25	NO
	FUS wt	11	7	17	24	NO
	FUS wt	12	7	18	25	NO
	FUS wt	13	7	19	26	NO
	FUS wt	14	6	19	25	NO
	FUS wt	15	7	19	26	NO
	FUS wt	16	6	20	26	NO
	FUS wt	17	7	18	25	NO
	FUS wt	18	6	20	26	NO
	FUS wt	19	7	18	25	NO
	FUS wt	20	6	20	26	NO
	FUS mut	1	6	16	22	NO
	FUS mut	2	7	19	26	NO
	FUS mut	3	7	19	26	NO
	FUS mut	4	6	19	25	NO
	FUS mut	5	7	20	27	NO
	FUS mut	6	6	20	26	NO
	FUS mut	7	6	20	26	NO
	FUS mut	8	6	20	26	NO
	FUS mut	9	6	18	24	NO
	FUS mut	10	6	20	26	NO
	FUS mut	11	6	20	26	NO
	FUS mut	12	6	19	25	NO
	FUS mut	13	6	20	26	NO
	FUS mut	14	7	19	26	NO
	FUS mut	15	6	19	25	NO
	FUS mut	16	6	19	25	NO
	FUS mut	17	6	20	26	NO
	FUS mut	18	7	20	27	NO
	FUS mut	19	7	19	26	NO
	Day 7
	FUS wt	1	6	18	24	NO
	FUS wt	2	5	19	24	NO
	FUS wt	3	6	19	25	NO
	FUS wt	4	6	20	26	NO
	FUS wt	5	6	19	25	NO
	FUS wt	6	6	17	23	NO
	FUS wt	7	6	20	26	NO
	FUS wt	8	7	20	27	NO
	FUS wt	9	6	20	26	NO
	FUS wt	10	5	19	24	NO
	FUS wt	11	6	19	25	NO
	FUS wt	12	6	20	26	NO
	FUS wt	13	6	18	24	NO
	FUS wt	14	7	20	27	NO
	FUS wt	15	6	19	25	NO
	FUS wt	16	6	19	25	NO
	FUS mut	1	6	19	25	NO
	FUS mut	2	6	18	24	NO
	FUS mut	3	6	19	25	NO
	FUS mut	4	6	20	26	NO
	FUS mut	5	6	19	25	NO
	FUS mut	6	6	19	25	NO
	FUS mut	7	6	19	25	NO
	FUS mut	8	7	20	27	NO
	FUS mut	9	7	18	25	NO
	FUS mut	10	6	20	26	NO
	FUS mut	11	6	19	25	NO
	FUS mut	12	6	20	26	NO
	FUS mut	13	6	20	26	NO
	FUS mut	14	6	20	26	NO
	FUS mut	15	6	19	25	NO
	FUS mut	16	6	19	25	NO
	FUS mut	17	6	20	26	NO
	FUS mut	18	6	20	26	NO
	Day 10
	FUS wt	1	7	19	26	NO
	FUS wt	2	7	20	27	NO
	FUS wt	3	6	19	25	NO
	FUS wt	4	6	19	25	NO
	FUS wt	5	6	20	26	NO
	FUS wt	6	5	20	25	NO
	FUS wt	7	7	20	27	NO
	FUS wt	8	6	20	26	NO
	FUS wt	9	6	19	25	NO
	FUS wt	10	5	19	24	NO
	FUS wt	11	6	20	26	NO
	FUS wt	12	6	19	25	NO
	FUS wt	13	6	20	26	NO
	FUS wt	14	6	19	25	NO
	FUS wt	15	6	18	24	NO
	FUS mut	1	6	19	25	NO
	FUS mut	2	7	19	26	NO
	FUS mut	3	7	19	26	NO
	FUS mut	4	6	19	25	NO
	FUS mut	5	6	19	25	NO
	FUS mut	6	6	19	25	NO
	FUS mut	7	6	19	25	NO
	FUS mut	8	6	20	26	NO
	FUS mut	9	6	18	24	NO
	FUS mut	10	6	20	26	NO
	FUS mut	11	7	20	27	NO
	FUS mut	12	6	19	25	NO
	FUS mut	13	5	19	24	NO
	FUS mut	14	6	20	26	NO
	FUS mut	15	6	18	24	NO
	FUS mut	16	6	18	24	NO
	FUS mut	17	6	20	26	NO
	FUS mut	18	7	20	27	NO
