# Supplementary material for: The aging factor EPS8 induces disease-related protein aggregation through RAC signaling hyperactivation
Source: Nat Aging. 2025 Sep 3;5(9):1750–70. doi: 10.1038/s43587-025-00943-w (PMC12443605; doi:10.1038/s43587-025-00943-w)
Supplement: Supplementary file 17 — Statistical source data. [file 43587_2025_943_MOESM17_ESM.xlsx]

## Sheet: Extended Data Fig. 6
Extended Data Fig. 6a
	Q567 + Vector RNAi	Q567 + eps-8 RNAi
	0.835172	0.985536
	0.845888	1.01693
	0.76328	0.8688
	0.839755	1.00293
	0.836779	1.12712
	1.10951	1.21293
	1.04012	0.643429
	1.07382	0.566233
	1.07382	0.554607
	1.04612	0.540102
	1.04177	0.551983
	1	0.561172
Extended Data Fig. 6b
	Q567 + Vector RNAi	Q567 + eps-8 RNAi
	100	70.3
	100	136.7
	100	91.4
	100	108.7
	100	88.4
	100	60
Extended Data Fig. 6c
	Wild-type HEK2923 NT shRNA	Wild-type HEK2923 EPS8 shRNA #1	Wild-type HEK2923 shRNA #2
	1	1.17278	1.19239
	0.543708	1.04604	0.887068
	0.642219	0.731049	0.315497
	0.31867	0.791763	0.501133
	1	2.24851	1.17215
	0.914291	3.54774	1.36923
	0.893105	0.917332	1.64016
	1.23062	1.15232	1.56419
	1	0.462699	0.436034
	0.910807	0.732234	0.600938
	0.488887	0.569739	0.700644
	0.578374	0.758211	0.580554
Extended Data Fig. 6d
	Q100-HTT HEK2923 NT shRNA	Q100-HTT HEK2923 EPS8 shRNA #1	Q100-HTT HEK2923 shRNA #2
	1	0.759022	0.716383
	1.13408	0.862577	0.621555
	0.921807	0.914991	0.758114
	0.937841	1.16475	1.04401
	0.906016	1.17668	1.0051
	0.979267	0.843174	1.22505
	0.872221	0.866528	1.11989
	1.15983	0.875211	0.851293
	0.982819	0.856302	0.761331
	1.48823	0.854596	0.578977
	1.37217	0.777671	0.85937
Extended Data Fig. 6e
	Wild-type HEK2923 NT shRNA	Wild-type HEK2923 EPS8 shRNA #1	Wild-type HEK2923 shRNA #2
	100	98.3	127.1
	100	79.2	71.6
	100	96.9	100.4
Extended Data Fig. 6f
	Q100-HTT HEK2923 NT shRNA	Q100-HTT HEK2923 EPS8 shRNA #1	Q100-HTT HEK2923 shRNA #2
	100	104.8	67.7
	100	84.6	63.7
	100	87.4	124.4
