# Supplementary material for: The aging factor EPS8 induces disease-related protein aggregation through RAC signaling hyperactivation
Source: Nat Aging. 2025 Sep 3;5(9):1750–70. doi: 10.1038/s43587-025-00943-w (PMC12443605; doi:10.1038/s43587-025-00943-w)
Supplement: Supplementary file 18 — Statistical source data. [file 43587_2025_943_MOESM18_ESM.xlsx]

## Sheet: Extended Data Fig. 7
Extended Data Fig. 7
	Q100-HTT Empty Vector + DMSO	Q100-HTT Empty Vector + CytoD	Q100-HTT EPS8(OE) + DMSO	Q100-HTT EPS8(OE) + CytoD
	100	58.9	181.5	80.9
	100	52.1	174.9	92.2
	100	17.6	206.3	29.3
