# Supplementary material for: The aging factor EPS8 induces disease-related protein aggregation through RAC signaling hyperactivation
Source: Nat Aging. 2025 Sep 3;5(9):1750–70. doi: 10.1038/s43587-025-00943-w (PMC12443605; doi:10.1038/s43587-025-00943-w)
Supplement: Supplementary file 19 — Statistical source data. [file 43587_2025_943_MOESM19_ESM.xlsx]

## Sheet: Extended Data Fig. 8
Extended Data Fig. 8a
	Filter trap			SDS-PAGE
	Q67 + Vector RNAi	Q67 + jnk-1RNAi		Q67 + Vector RNAi	Q67 + jnk-1RNAi
	100	55.6		100	104.5
	100	83.7		100	99.5
	100	28.9		100	104.2
	100	46.6		100	108.7
	100	61.2		100	84.2
	100	38.8		100	63
Extended Data Fig. 8b
	Filter trap							SDS-PAGE
	Q67,eps-8(WT) + Vector RNAi	Q67,eps-8(WT) + jnk-1 RNAi	Q67,eps-8(Ub-less) + Vector RNAi	Q67,eps-8(Ub-less) + jnk-1 RNAi				Q67,eps-8(WT) + Vector RNAi	Q67,eps-8(WT) + jnk-1 RNAi	Q67,eps-8(Ub-less) + Vector RNAi	Q67,eps-8(Ub-less) + jnk-1 RNAi
	100	84.6	140.1	50				100	116.9	102.2	96.9
	100	108.5	235.5	149.9				100	96.2	65.7	68.3
	100	53.5	212.7	94.1				100	93.7	65.7	41.1
Extended Data Fig. 8c
	Filter trap							SDS-PAGE
	FUS(WT) + Vector RNAi	FUS(WT) + jnk-1RNAi	FUS(R525G) + Vector RNAi	FUS(R525G) + jnk-1RNAi	FUS(P525L) + Vector RNAi	FUS(P525L) + jnk-1RNAi		FUS(WT) + Vector RNAi	FUS(WT) + jnk-1RNAi	FUS(R525G) + Vector RNAi	FUS(R525G) + jnk-1RNAi	FUS(P525L) + Vector RNAi	FUS(P525L) + jnk-1RNAi
	100	126.7	189.4	144.5	242	172.7		100	106.8	79.9	82.9	47.9	34.1
	100	105.2	146.8	149.3	228.5	152.2		100	113.8	193.6	283.7	289.3	181.9
	100	120	164.7	139.8	212	134.6		100	50.7	37.3	45	54.6	51.9
Extended Data Fig. 8d
	Filter trap							SDS-PAGE
	TDP43(WT) + Vector RNAi	TDP43(WT) + jnk-1RNAi	TDP43(M337V) + Vector RNAi	TDP43(M337V) + jnk-1RNAi				TDP43(WT) + Vector RNAi	TDP43(WT) + jnk-1RNAi	TDP43(M337V) + Vector RNAi	TDP43(M337V) + jnk-1RNAi
	100	91.8	345.9	170.7				100	95.9	89.7	81.1
	100	184.9	269.7	203.5				100	110.1	85.4	81.5
	100	50.4	429.9	279.5				100	66.5	58.1	68.6
