# Supplementary material for: The aging factor EPS8 induces disease-related protein aggregation through RAC signaling hyperactivation
Source: Nat Aging. 2025 Sep 3;5(9):1750–70. doi: 10.1038/s43587-025-00943-w (PMC12443605; doi:10.1038/s43587-025-00943-w)
Supplement: Supplementary file 20 — Statistical source data. [file 43587_2025_943_MOESM20_ESM.xlsx]

## Sheet: Extended Data Fig. 9
Extended Data Fig. 9a
	FUS(WT) + DMSO	FUS(R522G) + DMSO	FUS(P525L) + DMSO	FUS(WT) + DUB inh	FUS(R522G) + DUB inh	FUS(P525L) + DUB inh
	0.618421	0.605505	0.571429	0.688312	0.717949	0.740741
	0.684211	0.51	0.495798	0.588235	0.762887	0.75
	0.727273	0.474576	0.462963	0.616667	0.702128	0.666667
Extended Data Fig. 9b
	Wild-type + DMSO	TDP43(WT) + DMSO	TDP43(M337V) + DMSO	Wild-type + DUB inh	TDP43(WT) + DUB inh	TDP43(M337V) + DUB inh
	0.551724	0.428571	0.153846	0.703704	0.505618	0.428571
	0.5	0.413043	0.227273	0.451613	0.483146	0.384615
	0.45	0.418605	0.193548	0.590164	0.538462	0.369565
Extended Data Fig. 9c
	Day 5
	Q19 + DMSO	Q67 + DMSO	Q19 + DUB inh	Q67 + DUB inh
	0.681	0.648	1.369	1.192
	0.504	0.65	0.995	0.917
	0.759	0.73	0.915	0.734
	0.946	0.73	1.073	0.55
	0.206	0.548	0.222	0.908
	0.846	1.278	1.327	0.737
	1.167	0.944	1.808	0.921
	0.902	0.548	1.853	1.346
	0.259	0.359	1.439	0.851
	1.285	0.455	1.342	0.993
	0.843	0.727	0.796	1.277
	0.634	0.447	1.005	0.184
	0.942	0.971	1.355	1.105
	1.136	1.12	0.716	1.359
	0.349	0.747	1.034	0.755
	0.798	0.933	0.644	0.755
	1.342	0.373	0.84	1.197
	0.31	0.747	1.42	1.077
	1.379	0.933	1.189	1.294
	0.75	0.56	0.9	0.311
	1.137	0.801	0.879	0.188
	1.462	0.46	1.232	1.13
	0.905	0.574	0.756	0.753
	0.865	1.006	0.445	1.159
	0.682	0.782	1.156	0.84
	1.097	0.859	0.58	0.905
	0.437	0.668	1.228	0.815
	0.174	0.573	0.896	1.177
	0.884	1.084	1.345	1.273
	0.84	0.69	1.113	0.909
	1.103	0.986	1.615	1.091
	1.174			0.465
	0.676
	1.279
Extended Data Fig. 9d
	Day 7
	N2 + DMSO	Q19 + DMSO	Q67 + DMSO	N2 + DUB inh	Q19 + DUB inh	Q67 + DUB inh
	0.863	1.294	0.382	1.771	1.393	0.648
	0.863	0.624	0.149	0.949	1.609	0.664
	1.34	0.63	0.745	1.757	1.734	0.614
	1.024	1.477	0.865	1.179	1.485	1.569
	0.503	1.059	0.603	1.452	1.082	0.585
	1.509	1.294	0.564	1.412	1.704	1.229
	1.289	1.753	0.531	0.2	1.476	1.407
	0.415	0.862	0.068	1.314	0.847	0.71
	0.403	1.446	0.515	2.001	2.008	0.341
	1.279	0.63	0.581	1.417	1.307	0.785
	0.773	0.606	0.518	1.823	1.775	0.2
	0.796	0.814	0.261	1.486	1.775	1.738
	1.173	1.125	0.747	1.76	1.349	0.753
	0.908	0.683	0.747	1.262	1.99	1.377
	1.047	0.846	0.594	0.921	1.521	1.672
	1.442	0.857	1.006	1.817	1.863	1.487
	1.534	1.596	0.347	0.96	1.814	0.946
	1.39	0.98	0.785	0.971	1.211	0.636
	0.841	0.906	0.145	1.733	1.741	0.862
	0.857	0.273	1.215	1.256	1.345	0.594
	0.964	1.047	0.4	1.627	1.269	0.945
	1.015	1.125	1	1.195	1.713	1.235
	1.306	0.635	0.876	1.182	0.991	0.65
	1.228	0.784	0.948	1.392	1.871	1.343
	1.19	1.029	0.939	1.314	1.156	0.399
	1.077	0.906	1.081	2.31	1.412	1.235
	1.641	0.728	1.118	1.249	1.329	1.156
	1.127	1.705	0.466	1.185	1.6	1.156
	0.363	0.843	0.656	1.287	1.513	0.648
	1.087	1.077	0.319	0.834	1.736	0.722
	0.781	0.12	0.994	1.512	1.413	1.075
	0.944	0.36	1.195		1.495	0.744
	0.789	0.691	0.83		1.792	0.194
	1.607	0.792	0.996		0.91	0.884
	0.974	0.94	0.664		1.029	0.875
		0.902	0.685		0.63	1.05
		1.412			0.954
		0.421			1.189
		0.935			0.628
					1.096
Extended Data Fig. 9e
	Day 7
	FUS(WT) + DMSO	FUS(P525L) + DMSO	FUS(WT) + DUB inh	FUS(P525L) + DUB inh
	0.282	1.32	1.096	1.335
	0.878	1.477	1.009	0.125
	0.958	0.813	1.842	1.25
	0.456	0.514	0.992	1.68
	1.118	0.694	1	1.474
	1.395	0.194	1.409	1.26
	0.994	0.462	1.12	1.102
	0.463	0.949	0.747	1.323
	0.946	0.535	0.991	0.98
	0.73	0.952	1.417	1.251
	1.193	0.541	1.251	1.447
	1.555	1.134	1.375	1.186
	1.179	1.501	1.579	1.494
	0.864	1.622	1.263	1.042
	0.951	1.577	1.292	1.414
	0.61	0.236	0.389	1.257
	0.95	1.228	0.981	1.345
	0.247	0.392	1.171	0.792
	0.964	0.301	0.741	0.991
	1.454	1.909	1.413	1.211
	0.631	0.524	1.346	1.4
	1.035	0.747	0.581	1.5
	0.363	0.232	1.228	1.152
	1.302	0.145	1.139	1.861
	0.745	0.292	1.098	1.763
	0.797	0.122	1.167	0.89
	1.174	1.08	0.746	1.18
	0.84	0.19	1.133	1.602
	0.959	0.37	1.385	1.349
	1.685	0.354	1.189	1.209
	1.083	0.396	0.987	0.879
	0.578	1.579	1.346	0.873
	0.748	0.266	1.046	1.419
	0.356	0.109	1.347	0.981
	0.456	0.538	1.208	1.427
	1.267		1.418	1.324
	1.18		0.709	1.795
			0.894	1.527
				1.488
Extended Data Fig. 9f
	Day 7
	TDP43(WT) + DMSO	TDP43(M337V) + DMSO	TDP43(WT) + DUB inh	TDP43(M337V) + DUB inh
	0.493	0.247	1.114	0.715
	0.916	0.299	0.548	1.167
	0.16	0.446	1.438	0.646
	0.879	0.203	1.007	1.047
	0.371	0.863	1.428	1.06
	0.697	0.945	0.697	0.745
	0.35	0.924	1.096	0.927
	0.724	1.05	0.432	1.069
	0.449	0.785	1.261	1.375
	0.854	0.504	1.134	1.265
	0.401	0.1	0.454	0.938
	0.996	0.154	1.526	0.992
	1.01	0.781	1.051	0.865
	0.681	0.441	1.026	0.558
	0.441	0.399	1.019	1.005
	0.764	0.613	1.427	0.797
	0.532	0.737	0.972	1.611
	0.651	0.186	0.974	1.443
	0.631	0.647	1.057	1.219
	0.73	0.407	0.538	1.229
	0.697	0.324	0.12	1.235
	0.456	0.518	0.83	0.878
	0.456	0.372	0.697	1.015
	0.957	0.557	0.636	0.508
	0.838	0.501	0.603	0.803
	0.533	0.292	0.912	1.591
	0.672	0.623	0.378	1.167
	0.823	0.332	1.135	0.269
	0.461	0.996	1.078	1.259
	0.979	0.968	0.545	0.392
	0.879	0.688	0.998	1.366
	0.791	0.401	0.451	0.426
	0.979	1.135	0.301	1.394
	0.729	0.531	0.866	0.564
	1.04	0.515	0.643	0.797
	1.41	0.336	1.163	0.168
	0.877	0.813	0.358	1.331
		0.442	1.097	0.707
		0.701	0.282	0.589
		0.66	0.823	1.086
		0.561	0.58	0.632
			1.16	0.815
