# Supplementary material for: The aging factor EPS8 induces disease-related protein aggregation through RAC signaling hyperactivation
Source: Nat Aging. 2025 Sep 3;5(9):1750–70. doi: 10.1038/s43587-025-00943-w (PMC12443605; doi:10.1038/s43587-025-00943-w)
Supplement: Supplementary file 21 — Statistical source data. [file 43587_2025_943_MOESM21_ESM.xlsx]

## Sheet: Extended Data Fig. 10
Extended Data Fig. 10a
	Day 1
	N2 + Vector RNAi	TDP43(WT) + Vector RNAi	TDP43(M337V) + Vector RNAi	N2 + usp-4 RNAi	TDP43(WT) + usp-4 RNAi	TDP43(M337V) + usp-4 RNAi
	0.666667	0.589286	0.415385	0.709677	0.640625	0.630137
	0.69863	0.627907	0.424242	0.621212	0.567568	0.461538
	0.550725	0.548387	0.54902	0.677966	0.693548	0.566667
	Day 5
	N2 + Vector RNAi	TDP43(WT) + Vector RNAi	TDP43(M337V) + Vector RNAi	N2 + usp-4 RNAi	TDP43(WT) + usp-4 RNAi	TDP43(M337V) + usp-4 RNAi
	0.512821	0.333333	0.178571	0.674419	0.5	0.391304
	0.461538	0.384615	0.142857	0.53125	0.44086	0.304348
	0.623188	0.378378	0.183333	0.461538	0.546392	0.426471
	Day 7
	N2 + Vector RNAi	TDP43(WT) + Vector RNAi	TDP43(M337V) + Vector RNAi	N2 + usp-4 RNAi	TDP43(WT) + usp-4 RNAi	TDP43(M337V) + usp-4 RNAi
	0.580645	0.538462	0.142857	0.65	0.621622	0.411765
	0.571429	0.545455	0.190476	0.571429	0.684211	0.428571
	0.578947	0.44	0.263158	0.56338	0.727273	0.421053
Extended Data Fig. 10c
	Day 1
	Q19 + Vector RNAi	Q67 + Vector RNAi	Q19 + usp-4 RNAi	Q67 + usp-4 RNAi
	0.317	1.114	0.465	0.366
	0.614	0.249	0.181	0.798
	0.914	0.599	1.054	0.61
	0.895	0.599	0.903	0.498
	0.742	0.599	0.82	0.464
	0.792	1.069	0.515	0.594
	0.817	0.3	0.812	0.153
	0.629	0.675	1	0.621
	0.81	0.725	0.703	0.459
	0.281	0.301	0.444	0.721
	0.627	0.196	0.871	0.473
	0.811	0.814	0.529	0.313
	0.243	0.618	0.836	0.243
	0.646	0.404	0.724	0.303
	0.681	0.698	0.735	0.775
	0.714	0.631	0.459	0.832
	0.747	1	1.152	0.24
	0.873	0.576	0.237	0.6
	0.486	0.184	0.38	0.6
	0.836	0.808	0.74	0.711
	0.508	0.256	1.321	0.984
	0.357	0.203	0.832	0.648
	1.012	0.794	0.467	0.112
	0.372	0.33	0.556	0.176
	0.835	0.313	0.331	0.821
	0.592	0.988	1.073	0.65
	0.743	0.312	0.778	0.587
	1	0.261	0.933	0.765
	0.73	0.618	0.898	0.53
	0.404	0.622	0.472	0.673
	0.438	0.171	0.425	1.043
	0.313	0.799	0.659	0.536
	1.136	0.477	0.484	0.803
	0.363	0.636	0.82	0.652
	0.636	0	0.269	0.536
	0.498	0.311	0.595	0.808
	0.545	0.813	0.467	0.643
	0.682	0.747	0.954	0.351
	0.145	0.531	0.88	0.873
	0.477	0.408	0.785	0.838
	0.148	0.365	0.697	0.114
	0.662	1.221	0.631	1.1
	0.461	0.392	0.532	0.575
	0.91	0.75	0.937	0.109
	0.844	1.008	0.392	0.219
	0.24	0.21	0.737	0.343
	0.876	0.535	1.01	0.461
	1.041	0.694	0.404	0.933
	0.709	0.7	0.95	0.942
	0.341	0.159	0.84	1.194
	0.568	0.523	0.879	0.392
	1.211	0.336	1.12	0.231
	0.618	0.138		0.178
		0.124		0.804
		0.897		0.981
				1.09
	Day 5
	Q19 + Vector RNAi	Q67 + Vector RNAi	Q19 + usp-4 RNAi	Q67 + usp-4 RNAi
	0.913	0.149	1.167	0.216
	0.614	0.365	1.12	0.792
	0.389	0.1	1.064	0.448
	0.389	0.166	0.632	0.481
	0.499	0.315	0.665	0.739
	0.439	0.464	0.578	0.887
	0.414	0.195	1.531	0.602
	0.525	0.37	0.989	0.726
	0.604	0.232	0.707	0.677
	0.632	0.133	0.814	0.284
	0.796	0.133	0.91	0.251
	0.541	0.531	0.365	0.629
	0.647	0.166	0.977	0.647
	0.78	0.485	0.514	0.382
	0.598	0.485	0.551	0.356
	0.847	0.531	0.287	0.465
	0.78	0.464	0.981	0.83
	0.515	0.241	1.264	0.563
	0.659	0.362	1.235	0.855
	0.814	0.483	1.197	0.385
	0.659	0.548	0.75	0.549
	0.412	0.204	0.753	0.189
	0.382	0.144	0.863	0.757
	0.778	0.35	1.213	0.733
	0.652	0.529	0.568	0.305
	0.189	0.222	0.632	0.538
	0.378	0.116	0.492	0.64
	0.642	0.282	1.256	0.323
	0.621	0.332	0.101	0.7
	0.284	0.415	1.133	0.737
	0.482	0.647	0.199	0.83
	1.04	0.96	0.702	0.501
	0.501	0.349	0.313	0.68
	0.412	0.496	0.196	0.276
	0.498	0.197	0.695	0.244
	0.275	0.518	0.408	0.47
	0.818	0.69	0.194	0.477
	0.515	0.333	0.529	0.731
	0.715	0.833	0.797	0.6
	0.512	0.808	0.496	0.677
	0.775	0.354	0.984
	0.302	0.507	1.031
	0.704	0.724	0.644
	0.394		0.93
			0.818
			1.151
			0.863
			0.68
			0.696
			0.724
			0.46
			0.688
			0.737
			0.691
			0.483
			0.724
			0.362
			0.786
	Day 7
	Q19 + Vector RNAi	Q67 + Vector RNAi	Q19 + usp-4 RNAi	Q67 + usp-4 RNAi
	0.847	0.332	1.517	0.298
	0.874	0.139	0.781	0.513
	0.965	0.206	1.301	0.201
	0.839	0.546	0.618	1.074
	0.404	0.736	1.215	0.67
	0.121	0.465	1.105	1.137
	0.528	0.432	0.832	0.55
	0.731	0.535	0.849	0.723
	0.249	0.299	0.965	0.2
	0.623	0.487	0.765	0.652
	0.844	0.339	0.582	1.174
	0.485	0.423	0.882	0.73
	0.758	1.292	0.717	1.054
	0.17	0.646	0.375	0.747
	0.764	0.215	0.343	0.639
	0.415	0.414	0.405	0.508
	0.282	0.596	0.545	0.648
	0.575	0.531	0.808	0.997
	0.575	0.266	0.129	0.613
	0.708	0.83	0.93	0.297
	0.583	0.598	0.583	0.109
	0.437	0.199	0.773	0.793
	0.792	0.125	0.266	0.383
	0.351	0.148	0.498	0.88
	0.273	0.498	0.273	0.382
	0.273	0.19	0.254	0.386
	0.599	0.166	0.69	0.87
	0.449	0.531	0.837	0.701
	0.396	0.276	0.435	0.666
	0.083	0.316	0.398	0.501
	0.898	0.15	1.024	0.705
	0.662	0.337	0.815	1.021
	0.737	0.366	0.849	0.827
	0.262	0.84	0.864	0.416
	0.872	0.501	1.173	0.419
	0.794	0.838	1.124	0.634
	0.537	0.111	1.195	0.279
	0.233	0.512	0.488	1.077
	0.877	0.246	0.477	0.465
	0.795	0.492	0.819	0.836
	0.954	0.631	0.992	0.378
	0.631	0.482	0.624	0.568
	0.649	0.135
	0.22	0.404
	0.857	0.474
	1.045	0.623
	0.313	0.206
	1.006
	0.377
Extended Data Fig. 10d
	Day 1
	FUS(WT) + Vector RNAi	FUS(R522G) + Vector RNAi	FUS(WT) + usp-4 RNAi	FUS(R522G) + usp-4 RNAi
	1.362	1.935	1.974	1.68
	1.909	1.647	1.482	1.981
	2.024	1.663	2.091	1.005
	2.266	1.815	1.619	1.861
	1.993	1.374	1.555	1.763
	1.63	1.296	1.919	1.057
	1.156	1.783	2.609	1.883
	2.178	1.649	1.67	1.697
	2.162	1.481	2.609	2.074
	2.049	1.615	2.179	1.361
	2.182	1.459	0.129	1.952
	2.123	1.462	2.308	1.673
	2.323	1.664	2.305	1.872
	2.035	1.555	1.874	1.365
	2.023	1.555	1.488	2.008
	0.982	2.074	1.994	0.771
	1.879	1.793	1.811	1.324
	1.226	2.151	1.846	1.312
	1.895	1.805	1.636	1.997
	1.761	2.118	1.774	1.986
	2.35	0.973	1.28	1.83
	1.855	1.655	1.387	1.936
	1.982	1.282	1.738	1.243
	2.01	1.84	2.125	1.379
	2.053	1.808	2.043	1.596
	1.646	1.658	1.832	1.263
	1.214	1.372	1.49	1.835
	2.431	1.329	2.183	1.244
	2.423	1.811	1.972	1.28
	0.564	2.081	1.832	0.568
	0.322	2.081	2.554	0.705
	0.75	2.027	2.27	0.677
	1.676	1.894	1.681	1.421
	2.198	1.83	1.319	1.891
	2.26	1.761	1.217	1.381
	0.509	1.98	0.498	0.463
	1.244	0.967	2.529	1.769
	2.178	1.468	1.626	1.449
	1.794	1.333	1.669	1.759
	2.27	2.007	1.718	0.557
	2.131	0.236	1.89	1.842
	1.536	0.757	1.777	1.167
	1.761	0.718	1.653	1.453
	1.136	1.273	1.344	1.05
	2.004	1.541	1.919	1.374
	1.714	1.551	2.227	1.412
	1.62	1.358	1.879	1.493
	1.989	1.611	2.625	1.482
	1.111	0.899	2.261	1.826
		1.52	2.027	0.618
		1.687	2.018	1.698
		1.318	2.583
		1.436	1.587
		1.567	1.75
		1.254	2.1
		2.603	2.333
	Day 5
	FUS(WT) + Vector RNAi	FUS(R522G) + Vector RNAi	FUS(WT) + usp-4 RNAi	FUS(R522G) + usp-4 RNAi
	1.013	0.535	1.032	0.764
	0.432	0.515	0.811	0.564
	0.671	0.531	0.913	0.631
	1.312	0.576	1.037	0.614
	0.971	0.436	0.515	0.673
	0.747	0.55	0.83	0.743
	1.032	0.181	0.845	0.811
	0.467	0.453	0.73	0.614
	0.647	0.745	0.913	0.516
	0.174	0.605	0.453	1.167
	0.204	0.349	0.624	0.639
	1.563	0.632	1.22	0.464
	0.779	0.526	1.312	0.945
	1.176	0.554	1.34	0.514
	0.427	0.398	0.672	0.415
	0.61	0.382	0.608	0.504
	0.636	0.599	0.581	0.618
	0.93	0.667	1.174	0.697
	0.72	0.163	0.73	0.68
	0.227	0.613	0.958	0.696
	0.991	0.456	0.714	0.718
	0.236	0.693	0.432	0.479
	0.677	0.121	1.13	0.564
	0.705	0.518	0.644	1.121
	0.493	0.547	1.114	0.693
	0.339	0.656	0.729	0.823
	0.762	0.414	0.913	0.412
	0.448	0.695	1.27	0.613
	0.548	0.469	1.257	0.724
	0.444	0.458	0.898	0.443
	0.158	0.661	0.7	0.582
	0.765	0.63	0.365	0.482
	0.765	0.176	0.614	0.42
	0.644	0.486	0.738	0.602
	0.548	0.411	0.763	0.259
	0.578	0.339	1.112	0.478
	0.575	1.01	0.925	0.663
	0.531	0.332	0.642	0.953
	0.619	0.415	1.072	0.598
	1.01	0.448	0.5	0.142
	0.787	0.581	0.894	0.597
	0.575	0.448	0.947	0.681
	0.794	0.565		0.612
	0.589	0.152		0.707
	0.73	0.513		0.187
	0.724	0.458		0.628
				0.416
				0.59
				0.461
				0.404
	Day 7
	FUS(WT) + Vector RNAi	FUS(R522G) + Vector RNAi	FUS(WT) + usp-4 RNAi	FUS(R522G) + usp-4 RNAi
	0.98	0.656	1.428	1.048
	0.897	0.449	0.648	0.151
	0.479	0.296	0.748	0.868
	0.415	0.444	0.836	0.516
	0.722	0.593	0.332	0.583
	0.804	0.436	0.621	1.579
	0.64	0.542	0.249	1.4
	0.627	0.698	1.284	0.583
	0.857	0.28	0.652	0.75
	0.592	0.967	1.046	0.579
	1.115	0.718	0.833	1.486
	0.449	0.359	0.726	0.672
	0.449	0.349	1.157	1.086
	0.648	0.382	0.212	0.498
	0.409	0.145	0.932	0.947
	0.259	0.153	1.185	1.06
	0.616	0.534	0.578	0.75
	1.05	0.791	0.372	0.75
	0.884	0.697	0.306	0.811
	0.855	0.647	0.401	1.081
	0.916	0.797	1.167	0.583
	0.917	0.131	1.13	0.265
	0.81	0.436	0.95	0.276
	0.867	0.829	1.061	0.875
	0.801	0.598	0.621	1.059
	0.339	0.548	1	0.538
	0.978	0.27	0.997	0.5
	1.069	0.87	0.997	0.732
	1.189	0.611	0.694	0.591
	0.957	0.395	0.93	0.848
	0.846	0.388	0.545	0.682
	1.465	0.179	0.571	0.667
	0.184	0.191	0.391	0.553
	0.264	0.26	1.16	0.768
	0.762	0.761	0.515	0.631
	0.766	0.581	0.647	0.615
	0.903	0.814	1.256	0.677
	0.88	0.253	0.769	0.677
	0.959	0.743	1.012	0.864
	0.309	0.329	0.838	0.718
	0.581	0.576	0.71	0.718
	1.279	0.196		0.995
	0.797	0.392		0.408
	0.848			0.431
	1.167			0.745
	0.425
	0.975
	0.618
Extended Data Fig. 10e
	Day 1
	TDP43(WT) + Vector RNAi	TDP43(M337V) + Vector RNAi	TDP43(WT) + usp-4 RNAi	TDP43(M337V) + usp-4 RNAi
	1.214	1.75	1.381	1.643
	1.341	1.249	1.235	1.723
	1.428	1.756	1.254	1.853
	1.362	0.138	1.441	1.728
	0.603	1.358	1.283	0.292
	1.206	1.459	1.23	1.981
	1.269	1.768	1.484	1.489
	1.308	1.438	1.041	1.625
	0.669	1.482	0.972	2
	1.337	1.936	1.572	1.344
	0.761	1.638	1.332	1.122
	1.057	0.132	1.288	0.481
	0.434	1.529	1.122	1.642
	1.476	1.318	1.4	0.195
	1.833	1.733	1.447	1.706
	1.973	1.672	1.661	1.364
	1.409	0.951	1.329	1.071
	1.629	0.362	1.273	1.593
	1.581	0.123	1.513	0.496
	1.668	1.226	0.801	1.238
	1.365	2.227	1.4	1.673
	1.144	1.689	1.228	0.408
	2.164	1.512	1.344	1.161
	0.35	1.629	1.318	1.909
	1.692	1.831	1.395	1.337
	1.394	1.804	0.495	0.191
	1.273	1.654	1.143	1.175
	0.946	1.541	1.422	1.324
	1.276	1.709	1.092	1.269
	1.278	1.252	1.343	1.961
	1.202	1.808	1.156	1.867
	1.081	1.462	1.288	1.024
	1.18	1.613	0.926	1.624
	0.998	1.63	1.241	1.838
	1.397	1.378	0.768	1.56
	1.365	1.265	1.344	1.553
	1.294	1.249	0.945	0.8
		1.523	0.945
		1.109
		1.599
	Day 5
	TDP43(WT) + Vector RNAi	TDP43(M337V) + Vector RNAi	TDP43(WT) + usp-4 RNAi	TDP43(M337V) + usp-4 RNAi
	0.681	0.176	0.111	0.664
	0.166	0.674	0.522	0.465
	0.498	0.465	0.888	0.134
	0.477	0.382	1.421	0.271
	0.569	0.518	0.86	0.763
	0.427	0.365	0.607	0.365
	0.377	0.457	0.561	0.183
	0.794	0.35	0.362	0.165
	0.649	0.538	0.38	0.331
	0.712	0.15	1.222	0.318
	0.441	0.456	0.598	0.177
	0.365	0.448	0.946	0.367
	0.382	0.163	0.964	0.269
	0.672	0.143	0.86	0.665
	0.183	0.21	0.368	0.382
	0.575	0.249	0.973	0.349
	0.111	0.27	0.267	0.914
	0.166	0.299	1.487	0.648
	0.316	0.347	0.708	0.694
	0.42	0.222	0.191	0.347
	0.282	0.142	1.321	0.436
	0.176	0.37	0.536	0.232
	0.38	0.463	0.571	0.581
	0.459	0.337	0.249	0.29
	0.378	0.41	0.376	0.578
	0.641	0.56	0.566	0.511
	0.714	0.413	0.179	0.443
	0.5	0.432	0.394	0.656
	0.432	0.232	0.416	0.416
	0.179	0.149	1.061	0.194
	0.554	0.232	0.631	0.583
	0.525	0.109	0.508	0.781
	0.35	0.359	0.422	0.568
	0.381	0.202	0.538	0.363
	0.335	0.202	1.016	0.636
		0.333	0.264	0.134
		0.241	0.332	0.621
		0.362	0.624	0.482
		0.553
		0.271
		0.135
		0.375
	Day 7
	TDP43(WT) + Vector RNAi	TDP43(M337V) + Vector RNAi	TDP43(WT) + usp-4 RNAi	TDP43(M337V) + usp-4 RNAi
	0.365	0.132	1.074	0.249
	0.78	0.147	0.636	0.73
	0.176	0.155	0.913	0.4
	1.412	0.125	0.564	0.429
	0.296	0.139	0.272	0.466
	0.69	0.183	0.791	0.16
	0.117	0.187	0.713	0.2
	1.05	0.118	0.621	0.2
	0.682	0.177	0.415	0.322
	0.303	0.101	0.456	0.249
	0.778	0.128	0.431	1.113
	0.778	0.115	1.187	0.419
	0.914	0.117	0.282	0.34
	0.318	0.136	1.029	0.743
	0.504	0.128	0.819	0.586
	0.68	0.116	0.636	0.261
	0.372	0.298	0.389	1.173
	0.16	0.43	1.019	0.332
	0.649	0.281	0.975	0.913
	0.541	0.101	0.469	0.598
	0.322	0.283	0.814	0.213
	0.672	0.1	1.039	0.266
	1.374	0.119	0.445	0.152
	0.488	0.115	0.534	0.289
	0.54	0.139	1.099	0.559
	0.684	0.11	0.204	0.311
	0.102	0.12	0.88	0.705
	0.102	0.196	0.1	0.235
	0.491	0.361	0.5	0.149
	1.4	0.332	0.647	0.597
	0.103	0.271	1.112	0.398
	0.103	0.482	0.196	0.183
	0.615	0.636	0.674	0.747
	0.762		0.463	0.498
	0.764		0.525	0.216
			0.744	0.183
			0.21	0.88
				0.589
				0.538
				0.992
